# Supplementary material for: Real-time prediction of COVID-19 related mortality using electronic health records
Source: Nat Commun. 2021 Feb 16;12:1058. doi: 10.1038/s41467-020-20816-7 (PMC7886884; doi:10.1038/s41467-020-20816-7)
Supplement: Supplementary file 3 — Supplementary Data 1 [file 41467_2020_20816_MOESM3_ESM.csv]

Timeframe	Model	AUC	AUPR	F1	Sensitivity	Specificity	Spec.@95%Sens.
1	CovEWS	97.2 (96.7, 97.7)	69.2 (66.1, 72.3)	56.1 (54.2, 58.3)	92.8 (90.9, 94.7)	92.4 (91.9, 92.8)	89.3 (83.0, 91.6)
1	CovEWS (linear)	* 97.0 (96.5, 97.4)	69.9 (66.9, 72.8)	* 53.3 (51.4, 55.5)	* 90.1 (88.2, 92.2)	* 91.8 (91.4, 92.3)	* 85.8 (83.1, 87.9)
1	Liang et al. 2020	* 86.7 (85.4, 88.2)	* 32.4 (29.5, 36.1)	* 30.2 (28.6, 32.3)	* 82.0 (79.2, 85.6)	* 80.1 (79.3, 80.7)	* 40.0 (32.8, 60.4)
1	COVER_F	* 65.6 (63.8, 67.8)	* 07.9 (07.1, 08.6)	* 14.7 (13.4, 15.9)	* 67.5 (63.9, 71.0)	* 58.1 (57.4, 58.9)	* 09.4 (04.7, 16.2)
1	SOFA	* 90.7 (89.5, 91.8)	* 46.4 (42.5, 50.1)	* 38.8 (36.6, 41.0)	* 83.8 (81.2, 86.0)	* 86.2 (85.6, 86.8)	* 00.0 (00.0, 65.3)
1	Yan et al. 2020	* 82.8 (81.6, 84.0)	* 53.5 (52.2, 54.9)	* 29.0 (27.4, 30.6)	* 89.3 (87.2, 91.5)	* 76.3 (75.6, 77.0)	* 00.0 (00.0, 00.0)
1	MEWS	* 83.5 (81.5, 85.5)	* 40.7 (36.5, 44.6)	* 35.4 (33.4, 37.4)	* 79.5 (76.6, 82.7)	* 85.1 (84.4, 85.6)	* 00.0 (00.0, 00.0)
2	CovEWS	97.2 (96.6, 97.6)	68.1 (65.1, 71.4)	56.1 (53.9, 58.3)	93.0 (91.3, 95.0)	92.4 (91.9, 92.8)	89.6 (82.6, 91.8)
2	CovEWS (linear)	* 97.0 (96.4, 97.4)	68.7 (65.7, 71.9)	* 49.7 (47.5, 51.9)	* 92.2 (90.2, 93.9)	* 90.1 (89.6, 90.7)	* 85.6 (82.6, 88.5)
2	Liang et al. 2020	* 87.0 (85.6, 88.5)	* 32.5 (29.5, 36.3)	* 30.5 (28.9, 32.5)	* 82.8 (80.3, 86.4)	* 80.1 (79.3, 80.7)	* 41.3 (32.9, 60.4)
2	COVER_F	* 65.6 (63.6, 67.8)	* 07.9 (07.0, 08.6)	* 14.6 (13.4, 15.8)	* 67.4 (63.8, 70.9)	* 58.1 (57.4, 58.9)	* 09.4 (04.7, 16.2)
2	SOFA	* 90.6 (89.3, 91.7)	* 45.7 (41.8, 49.6)	* 38.5 (36.5, 40.6)	* 83.2 (80.7, 85.4)	* 86.2 (85.6, 86.7)	* 00.0 (00.0, 65.4)
2	Yan et al. 2020	* 82.7 (81.4, 83.9)	* 53.4 (52.0, 54.8)	* 28.9 (27.3, 30.5)	* 89.0 (86.8, 91.4)	* 76.3 (75.6, 77.0)	* 00.0 (00.0, 00.0)
2	MEWS	* 83.6 (81.4, 85.5)	* 39.8 (35.6, 43.4)	* 35.7 (33.7, 37.7)	* 80.4 (77.3, 83.1)	* 85.1 (84.4, 85.6)	* 00.0 (00.0, 00.0)
4	CovEWS	97.1 (96.6, 97.5)	66.4 (63.7, 70.0)	54.1 (51.8, 56.2)	93.2 (91.4, 95.1)	91.7 (91.2, 92.2)	89.5 (83.6, 91.8)
4	CovEWS (linear)	* 96.9 (96.3, 97.3)	67.3 (64.4, 70.6)	* 49.5 (47.3, 51.5)	* 91.8 (89.7, 93.5)	* 90.1 (89.6, 90.7)	* 85.2 (83.1, 87.5)
4	Liang et al. 2020	* 87.1 (85.7, 88.6)	* 32.2 (29.0, 36.1)	* 30.3 (28.6, 32.3)	* 83.0 (80.5, 86.2)	* 80.0 (79.2, 80.5)	* 45.5 (33.7, 61.9)
4	COVER_F	* 65.6 (63.7, 67.7)	* 07.8 (07.0, 08.5)	* 14.5 (13.3, 15.7)	* 67.3 (63.9, 71.1)	* 58.1 (57.4, 58.9)	* 09.4 (04.7, 16.2)
4	SOFA	* 90.3 (89.0, 91.3)	* 45.0 (41.1, 48.8)	* 38.1 (36.1, 40.4)	* 82.6 (79.8, 84.7)	* 86.2 (85.6, 86.7)	* 00.0 (00.0, 65.3)
4	Yan et al. 2020	* 82.6 (81.3, 83.9)	* 53.3 (51.9, 54.7)	* 28.7 (27.1, 30.3)	* 89.0 (86.7, 91.4)	* 76.3 (75.6, 77.0)	* 00.0 (00.0, 00.0)
4	MEWS	* 82.5 (80.4, 84.3)	* 37.5 (34.0, 41.2)	* 35.1 (33.1, 36.9)	* 78.9 (76.0, 81.6)	* 85.1 (84.4, 85.6)	* 00.0 (00.0, 00.0)
8	CovEWS	97.0 (96.5, 97.5)	63.4 (60.5, 66.9)	51.8 (49.4, 53.8)	93.3 (91.5, 95.1)	90.9 (90.4, 91.4)	89.3 (84.1, 91.0)
8	CovEWS (linear)	* 96.7 (96.2, 97.1)	63.4 (60.5, 66.4)	* 49.2 (47.0, 51.3)	* 91.9 (89.8, 93.6)	* 90.1 (89.6, 90.7)	* 84.7 (82.5, 87.4)
8	Liang et al. 2020	* 86.9 (85.7, 88.4)	* 32.0 (28.7, 35.9)	* 30.1 (28.5, 32.2)	* 83.1 (80.3, 86.3)	* 80.0 (79.1, 80.5)	* 39.2 (32.8, 60.2)
8	COVER_F	* 65.4 (63.4, 67.6)	* 07.6 (06.9, 08.4)	* 14.3 (13.1, 15.6)	* 67.0 (63.4, 70.8)	* 58.1 (57.4, 58.9)	* 09.3 (04.7, 16.1)
8	SOFA	* 89.7 (88.5, 90.8)	* 43.5 (40.0, 47.3)	* 37.5 (35.4, 39.7)	* 81.4 (78.6, 83.9)	* 86.2 (85.6, 86.7)	* 00.0 (00.0, 64.2)
8	Yan et al. 2020	* 82.4 (81.1, 83.6)	* 52.9 (51.6, 54.2)	* 28.3 (26.8, 30.1)	* 88.5 (86.2, 90.8)	* 76.3 (75.6, 77.0)	* 00.0 (00.0, 00.0)
8	MEWS	* 82.4 (80.3, 84.4)	* 35.2 (31.6, 38.7)	* 34.6 (32.7, 36.8)	* 78.3 (75.5, 81.3)	* 85.1 (84.4, 85.6)	* 00.0 (00.0, 00.0)
16	CovEWS	96.1 (95.6, 96.7)	63.6 (60.2, 67.2)	52.5 (50.1, 54.6)	92.9 (90.9, 94.6)	89.0 (88.4, 89.6)	84.6 (79.3, 88.3)
16	CovEWS (linear)	* 95.7 (95.2, 96.2)	63.1 (59.8, 66.7)	* 52.1 (49.8, 54.3)	* 88.2 (86.0, 90.2)	89.7 (89.1, 90.3)	* 79.8 (77.1, 83.5)
16	Liang et al. 2020	* 85.5 (84.2, 87.3)	* 32.3 (28.8, 36.6)	* 32.1 (30.5, 34.4)	* 82.3 (79.6, 85.8)	* 77.5 (76.6, 78.3)	* 39.0 (33.1, 57.7)
16	COVER_F	* 64.0 (61.9, 66.2)	* 09.0 (08.1, 09.9)	* 16.5 (15.1, 17.9)	* 67.4 (63.8, 71.5)	* 55.8 (54.8, 56.6)	* 09.0 (04.7, 15.0)
16	SOFA	* 88.2 (87.0, 89.4)	* 41.5 (38.0, 45.2)	* 38.1 (35.8, 40.3)	* 80.3 (77.2, 83.3)	* 83.5 (82.8, 84.2)	* 00.0 (00.0, 60.9)
16	Yan et al. 2020	* 80.3 (78.9, 81.6)	* 53.3 (51.8, 54.9)	* 29.9 (28.3, 31.6)	* 87.9 (85.6, 90.3)	* 72.6 (71.7, 73.7)	* 00.0 (00.0, 00.0)
16	MEWS	* 80.9 (78.9, 82.9)	* 36.6 (32.8, 40.2)	* 37.4 (35.1, 39.6)	* 77.6 (74.7, 80.5)	* 83.8 (83.0, 84.4)	* 00.0 (00.0, 00.0)
24	CovEWS	95.4 (94.7, 96.1)	61.3 (58.1, 65.1)	49.4 (47.2, 51.6)	91.1 (88.7, 93.2)	87.6 (87.0, 88.3)	79.7 (75.1, 84.7)
24	CovEWS (linear)	* 95.0 (94.4, 95.6)	61.0 (57.9, 64.4)	50.8 (48.4, 53.0)	* 87.5 (84.6, 89.7)	89.1 (88.5, 89.8)	* 77.5 (72.4, 81.3)
24	Liang et al. 2020	* 84.7 (83.2, 86.3)	* 30.9 (27.6, 34.6)	* 31.3 (29.7, 33.6)	* 81.1 (78.3, 84.4)	* 76.8 (76.0, 77.6)	* 37.1 (30.8, 52.0)
24	COVER_F	* 63.7 (61.6, 65.9)	* 09.0 (08.1, 09.9)	* 16.5 (15.1, 17.9)	* 67.0 (63.4, 71.1)	* 55.2 (54.3, 56.2)	* 08.8 (04.8, 14.9)
24	SOFA	* 87.3 (85.9, 88.6)	* 39.8 (36.1, 43.4)	* 37.2 (34.9, 39.4)	* 78.9 (75.7, 81.9)	* 83.0 (82.3, 83.8)	* 00.0 (00.0, 00.0)
24	Yan et al. 2020	* 79.8 (78.7, 81.1)	* 53.1 (51.7, 54.7)	* 29.5 (28.0, 31.2)	* 87.7 (85.3, 90.4)	* 71.9 (71.1, 72.9)	* 00.0 (00.0, 00.0)
24	MEWS	* 79.7 (77.7, 82.1)	* 35.2 (31.4, 38.7)	* 36.8 (34.5, 39.0)	* 75.5 (72.3, 78.7)	* 83.8 (83.0, 84.5)	* 00.0 (00.0, 00.0)
48	CovEWS	94.7 (93.9, 95.5)	58.2 (54.8, 62.0)	47.4 (45.1, 49.6)	91.2 (88.7, 93.6)	86.4 (85.7, 87.2)	77.5 (71.8, 82.5)
48	CovEWS (linear)	* 94.2 (93.4, 94.8)	58.5 (54.7, 62.1)	* 44.7 (42.4, 46.8)	* 87.5 (84.9, 90.3)	* 85.6 (84.9, 86.3)	* 75.6 (69.7, 79.7)
48	Liang et al. 2020	* 83.0 (81.6, 84.9)	* 28.2 (24.7, 31.8)	* 30.1 (28.2, 32.3)	* 78.3 (75.3, 82.1)	* 75.9 (75.0, 76.8)	* 32.7 (25.6, 44.8)
48	COVER_F	* 63.7 (61.4, 65.9)	* 09.1 (08.2, 10.1)	* 16.7 (15.2, 18.1)	* 67.9 (64.1, 71.9)	* 54.5 (53.4, 55.6)	* 08.5 (04.4, 14.3)
48	SOFA	* 86.2 (84.7, 87.7)	* 37.3 (33.9, 40.7)	* 35.8 (33.3, 38.0)	* 76.8 (73.1, 80.2)	* 82.2 (81.5, 83.1)	* 00.0 (00.0, 00.0)
48	Yan et al. 2020	* 78.5 (77.1, 79.9)	* 52.2 (50.7, 53.6)	* 28.7 (27.0, 30.4)	* 86.3 (83.6, 89.0)	* 70.8 (69.7, 71.7)	* 00.0 (00.0, 00.0)
48	MEWS	* 76.0 (73.3, 78.2)	* 30.9 (27.5, 34.5)	* 34.5 (32.6, 36.8)	* 70.7 (66.9, 74.1)	* 83.2 (82.5, 83.9)	* 00.0 (00.0, 00.0)
96	CovEWS	93.5 (92.5, 94.4)	54.1 (49.8, 57.7)	43.7 (41.2, 46.1)	85.4 (82.9, 88.1)	86.3 (85.4, 86.9)	72.5 (65.7, 78.2)
96	CovEWS (linear)	* 92.7 (91.6, 93.6)	54.8 (50.7, 58.3)	* 40.1 (37.5, 42.2)	* 84.0 (80.5, 87.3)	* 84.4 (83.5, 85.0)	* 68.7 (64.1, 75.7)
96	Liang et al. 2020	* 81.5 (79.8, 83.3)	* 24.9 (21.8, 28.3)	* 27.1 (25.2, 28.9)	* 76.3 (73.1, 80.6)	* 74.1 (73.3, 75.1)	* 32.9 (24.4, 40.1)
96	COVER_F	* 63.4 (61.0, 65.7)	* 08.7 (07.7, 09.6)	* 15.8 (14.2, 17.3)	* 68.3 (64.6, 72.8)	* 53.7 (52.5, 54.8)	* 05.5 (04.1, 13.8)
96	SOFA	* 83.9 (82.1, 85.8)	* 32.9 (29.6, 37.0)	* 32.2 (29.9, 34.3)	* 73.1 (69.3, 76.9)	* 81.4 (80.5, 82.2)	* 00.0 (00.0, 00.0)
96	Yan et al. 2020	* 77.4 (75.9, 78.9)	* 50.7 (49.0, 52.2)	* 26.8 (24.9, 28.5)	* 84.4 (81.4, 87.4)	* 70.5 (69.4, 71.4)	* 00.0 (00.0, 00.0)
96	MEWS	* 72.4 (69.9, 75.1)	* 27.3 (23.7, 31.2)	* 30.6 (28.5, 33.0)	* 65.3 (61.9, 68.9)	* 82.6 (81.9, 83.3)	* 00.0 (00.0, 00.0)
192	CovEWS	92.5 (91.2, 93.6)	46.9 (42.0, 51.6)	38.5 (35.8, 41.4)	83.7 (80.1, 87.1)	85.7 (84.7, 86.6)	70.5 (65.6, 76.4)
192	CovEWS (linear)	* 91.8 (90.7, 93.1)	46.6 (41.9, 51.9)	* 33.9 (31.3, 36.2)	86.2 (82.9, 90.2)	* 81.5 (80.3, 82.4)	* 68.1 (58.6, 73.9)
192	Liang et al. 2020	* 78.2 (75.7, 80.6)	* 19.6 (16.1, 23.2)	* 22.8 (20.7, 24.7)	* 73.1 (68.0, 77.2)	* 73.2 (72.2, 74.3)	* 20.6 (11.0, 32.7)
192	COVER_F	* 62.9 (60.4, 65.3)	* 07.4 (06.6, 08.1)	* 14.3 (12.5, 15.8)	* 65.6 (60.9, 69.5)	* 57.2 (56.0, 58.4)	* 08.5 (04.8, 13.6)
192	SOFA	* 83.3 (81.6, 85.4)	* 27.3 (23.4, 31.2)	* 27.8 (25.6, 30.3)	* 72.2 (67.8, 76.2)	* 80.4 (79.4, 81.3)	* 00.0 (00.0, 00.0)
192	Yan et al. 2020	* 76.9 (74.8, 78.8)	48.7 (46.5, 50.7)	* 24.1 (22.0, 26.1)	* 82.2 (78.4, 86.0)	* 71.5 (70.2, 72.5)	* 00.0 (00.0, 00.0)
192	MEWS	* 72.1 (69.0, 75.7)	* 25.9 (21.5, 31.0)	* 28.2 (25.8, 31.1)	* 65.2 (60.8, 69.8)	* 83.1 (82.2, 83.8)	* 00.0 (00.0, 00.0)
