# Supplementary material for: Real-time prediction of COVID-19 related mortality using electronic health records
Source: Nat Commun. 2021 Feb 16;12:1058. doi: 10.1038/s41467-020-20816-7 (PMC7886884; doi:10.1038/s41467-020-20816-7)
Supplement: Supplementary file 4 — Supplementary Data 2 [file 41467_2020_20816_MOESM4_ESM.csv]

Timeframe	Model	AUC	AUPR	F1	Sensitivity	Specificity	Spec.@95%Sens.
1	CovEWS	93.6 (92.8, 94.4)	44.8 (40.9, 49.4)	48.1 (45.0, 51.1)	89.8 (86.3, 93.0)	86.8 (86.0, 87.6)	78.8 (76.0, 84.7)
1	CovEWS (linear)	* 92.3 (91.3, 93.4)	* 35.8 (32.3, 39.3)	48.1 (44.5, 51.1)	* 86.0 (82.3, 89.5)	87.5 (86.7, 88.3)	* 75.0 (68.6, 81.9)
1	Liang et al. 2020	* 83.6 (81.3, 85.8)	* 32.5 (27.9, 38.1)	* 32.6 (29.8, 35.7)	* 76.7 (72.1, 81.8)	* 78.8 (77.7, 80.0)	* 34.4 (19.8, 44.3)
1	COVER_F	* 73.3 (70.4, 76.1)	* 15.3 (13.0, 17.7)	* 22.6 (20.4, 25.0)	* 70.8 (66.0, 75.7)	* 67.1 (66.0, 68.4)	* 13.3 (05.1, 34.0)
1	SOFA	* 88.2 (86.1, 90.6)	46.1 (40.7, 50.9)	* 43.1 (39.9, 46.5)	* 81.3 (76.9, 85.7)	* 85.8 (84.9, 86.7)	* 00.0 (00.0, 00.0)
1	Yan et al. 2020	* 56.6 (55.0, 58.2)	49.0 (47.4, 50.4)	* 14.4 (12.9, 16.0)	89.4 (86.5, 92.1)	* 23.6 (22.4, 24.8)	* 00.0 (00.0, 00.0)
1	MEWS	* 66.8 (63.8, 69.9)	* 27.9 (22.9, 33.3)	* 32.3 (28.9, 35.5)	* 47.3 (42.4, 52.7)	89.3 (88.5, 90.1)	* 00.0 (00.0, 00.0)
2	CovEWS	93.6 (92.8, 94.4)	44.8 (40.9, 49.4)	48.1 (45.0, 51.1)	89.8 (86.3, 93.0)	86.8 (86.0, 87.6)	78.8 (76.0, 84.7)
2	CovEWS (linear)	* 92.3 (91.3, 93.4)	* 35.8 (32.3, 39.3)	* 45.5 (42.0, 48.4)	* 88.1 (84.9, 91.3)	* 85.6 (84.7, 86.5)	* 75.0 (68.6, 81.9)
2	Liang et al. 2020	* 83.6 (81.3, 85.8)	* 32.5 (27.9, 38.1)	* 32.6 (29.8, 35.7)	* 76.7 (72.1, 81.8)	* 78.8 (77.7, 80.0)	* 34.4 (19.8, 44.3)
2	COVER_F	* 73.3 (70.4, 76.1)	* 15.3 (13.0, 17.7)	* 22.6 (20.4, 25.0)	* 70.8 (66.0, 75.7)	* 67.1 (66.0, 68.4)	* 13.3 (05.1, 34.0)
2	SOFA	* 88.2 (86.1, 90.6)	46.1 (40.7, 50.9)	* 43.1 (39.9, 46.5)	* 81.3 (76.9, 85.7)	* 85.8 (84.9, 86.7)	* 00.0 (00.0, 00.0)
2	Yan et al. 2020	* 56.6 (55.0, 58.2)	49.0 (47.4, 50.4)	* 14.4 (12.9, 16.0)	89.4 (86.5, 92.1)	* 23.6 (22.4, 24.8)	* 00.0 (00.0, 00.0)
2	MEWS	* 66.8 (63.8, 69.9)	* 27.9 (22.9, 33.3)	* 32.3 (28.9, 35.5)	* 47.3 (42.4, 52.7)	89.3 (88.5, 90.1)	* 00.0 (00.0, 00.0)
4	CovEWS	93.6 (92.8, 94.4)	44.8 (40.9, 49.4)	46.8 (43.6, 50.1)	91.0 (87.7, 94.0)	85.7 (84.8, 86.7)	78.8 (76.0, 84.7)
4	CovEWS (linear)	* 92.3 (91.3, 93.4)	* 35.8 (32.3, 39.3)	* 45.5 (42.0, 48.4)	* 88.1 (84.9, 91.3)	85.6 (84.7, 86.5)	* 75.0 (68.6, 81.9)
4	Liang et al. 2020	* 83.6 (81.3, 85.8)	* 32.5 (27.9, 38.1)	* 32.6 (29.8, 35.7)	* 76.7 (72.1, 81.8)	* 78.8 (77.7, 80.0)	* 34.4 (19.8, 44.3)
4	COVER_F	* 73.3 (70.4, 76.1)	* 15.3 (13.0, 17.7)	* 22.6 (20.4, 25.0)	* 70.8 (66.0, 75.7)	* 67.1 (66.0, 68.4)	* 13.3 (05.1, 34.0)
4	SOFA	* 88.2 (86.1, 90.6)	46.1 (40.7, 50.9)	* 43.1 (39.9, 46.5)	* 81.3 (76.9, 85.7)	85.8 (84.9, 86.7)	* 00.0 (00.0, 00.0)
4	Yan et al. 2020	* 56.6 (55.0, 58.2)	49.0 (47.4, 50.4)	* 14.4 (12.9, 16.0)	* 89.4 (86.5, 92.1)	* 23.6 (22.4, 24.8)	* 00.0 (00.0, 00.0)
4	MEWS	* 66.8 (63.8, 69.9)	* 27.9 (22.9, 33.3)	* 32.3 (28.9, 35.5)	* 47.3 (42.4, 52.7)	89.3 (88.5, 90.1)	* 00.0 (00.0, 00.0)
8	CovEWS	93.6 (92.8, 94.4)	44.8 (40.9, 49.4)	45.6 (42.3, 48.7)	92.4 (88.9, 95.0)	84.6 (83.6, 85.5)	78.8 (76.0, 84.7)
8	CovEWS (linear)	* 92.3 (91.3, 93.4)	* 35.8 (32.3, 39.3)	45.5 (42.0, 48.4)	* 88.1 (84.9, 91.3)	85.6 (84.7, 86.5)	* 75.0 (68.6, 81.9)
8	Liang et al. 2020	* 83.6 (81.3, 85.8)	* 32.5 (27.9, 38.1)	* 32.6 (29.8, 35.7)	* 76.7 (72.1, 81.8)	* 78.8 (77.7, 80.0)	* 34.4 (19.8, 44.3)
8	COVER_F	* 73.3 (70.4, 76.1)	* 15.3 (13.0, 17.7)	* 22.6 (20.4, 25.0)	* 70.8 (66.0, 75.7)	* 67.1 (66.0, 68.4)	* 13.3 (05.1, 34.0)
8	SOFA	* 88.2 (86.1, 90.6)	46.1 (40.7, 50.9)	* 43.1 (39.9, 46.5)	* 81.3 (76.9, 85.7)	85.8 (84.9, 86.7)	* 00.0 (00.0, 00.0)
8	Yan et al. 2020	* 56.6 (55.0, 58.2)	49.0 (47.4, 50.4)	* 14.4 (12.9, 16.0)	* 89.4 (86.5, 92.1)	* 23.6 (22.4, 24.8)	* 00.0 (00.0, 00.0)
8	MEWS	* 66.8 (63.8, 69.9)	* 27.9 (22.9, 33.3)	* 32.3 (28.9, 35.5)	* 47.3 (42.4, 52.7)	89.3 (88.5, 90.1)	* 00.0 (00.0, 00.0)
16	CovEWS	92.2 (91.2, 93.2)	45.5 (41.2, 49.9)	46.4 (43.0, 49.5)	92.4 (88.9, 95.0)	81.0 (79.8, 82.0)	74.5 (71.1, 81.1)
16	CovEWS (linear)	* 90.7 (89.4, 91.9)	* 36.4 (33.0, 40.2)	48.4 (45.1, 51.3)	* 86.0 (82.3, 89.5)	84.4 (83.4, 85.5)	* 69.5 (62.9, 77.8)
16	Liang et al. 2020	* 82.0 (79.5, 84.4)	* 34.1 (29.1, 39.3)	* 35.1 (32.1, 38.1)	* 76.5 (71.8, 81.2)	* 76.0 (74.8, 77.4)	* 30.9 (18.6, 39.7)
16	COVER_F	* 71.0 (67.8, 73.8)	* 16.9 (14.5, 19.6)	* 24.8 (22.3, 27.3)	* 70.8 (66.0, 75.7)	* 63.4 (62.1, 64.9)	* 11.9 (04.5, 30.1)
16	SOFA	* 87.1 (85.0, 89.5)	48.1 (42.1, 53.0)	* 44.2 (40.9, 47.7)	* 81.3 (76.9, 85.7)	82.9 (81.9, 84.0)	* 00.0 (00.0, 00.0)
16	Yan et al. 2020	* 57.1 (55.5, 58.7)	50.1 (48.4, 51.5)	* 17.7 (15.9, 19.5)	* 89.4 (86.5, 92.1)	* 24.6 (23.2, 26.0)	* 00.0 (00.0, 00.0)
16	MEWS	* 66.2 (63.2, 69.3)	* 29.1 (24.0, 34.1)	* 33.7 (30.2, 37.2)	* 47.3 (42.4, 52.7)	87.8 (86.7, 88.7)	* 00.0 (00.0, 00.0)
24	CovEWS	92.2 (91.2, 93.2)	45.5 (41.2, 49.9)	45.8 (42.4, 48.9)	92.7 (89.3, 95.2)	80.5 (79.2, 81.5)	74.5 (71.1, 81.1)
24	CovEWS (linear)	* 90.7 (89.4, 91.9)	* 36.4 (33.0, 40.2)	48.4 (45.1, 51.3)	* 86.0 (82.3, 89.5)	84.4 (83.4, 85.5)	* 69.5 (62.9, 77.8)
24	Liang et al. 2020	* 82.0 (79.5, 84.4)	* 34.1 (29.1, 39.3)	* 35.1 (32.1, 38.1)	* 76.5 (71.8, 81.2)	* 76.0 (74.8, 77.4)	* 30.9 (18.6, 39.7)
24	COVER_F	* 71.0 (67.8, 73.8)	* 16.9 (14.5, 19.6)	* 24.8 (22.3, 27.3)	* 70.8 (66.0, 75.7)	* 63.4 (62.1, 64.9)	* 11.9 (04.5, 30.1)
24	SOFA	* 87.1 (85.0, 89.5)	48.1 (42.1, 53.0)	* 44.2 (40.9, 47.7)	* 81.3 (76.9, 85.7)	82.9 (81.9, 84.0)	* 00.0 (00.0, 00.0)
24	Yan et al. 2020	* 57.1 (55.5, 58.7)	50.1 (48.4, 51.5)	* 17.7 (15.9, 19.5)	* 89.4 (86.5, 92.1)	* 24.6 (23.2, 26.0)	* 00.0 (00.0, 00.0)
24	MEWS	* 66.2 (63.2, 69.3)	* 29.1 (24.0, 34.1)	* 33.7 (30.2, 37.2)	* 47.3 (42.4, 52.7)	87.8 (86.7, 88.7)	* 00.0 (00.0, 00.0)
48	CovEWS	91.3 (89.9, 92.5)	42.5 (38.3, 47.2)	43.6 (39.9, 46.2)	93.3 (90.3, 96.0)	78.6 (77.4, 79.7)	74.3 (70.0, 80.1)
48	CovEWS (linear)	* 90.1 (88.7, 91.3)	* 34.1 (30.1, 37.8)	* 42.9 (39.2, 45.7)	* 86.9 (83.1, 90.2)	80.2 (79.3, 81.5)	* 72.2 (63.1, 76.2)
48	Liang et al. 2020	* 80.6 (77.6, 83.1)	* 30.6 (26.2, 35.8)	* 33.4 (30.2, 36.5)	* 74.0 (68.5, 78.5)	* 75.7 (74.3, 77.2)	* 28.4 (14.1, 37.4)
48	COVER_F	* 70.5 (67.1, 73.7)	* 16.2 (13.7, 18.7)	* 24.5 (22.3, 27.0)	* 71.5 (66.7, 77.0)	* 62.6 (61.1, 64.1)	* 11.6 (04.7, 27.8)
48	SOFA	* 86.1 (83.8, 88.6)	45.3 (39.5, 51.6)	* 42.5 (39.2, 46.3)	* 80.1 (75.7, 84.9)	82.2 (81.0, 83.1)	* 00.0 (00.0, 00.0)
48	Yan et al. 2020	* 56.5 (54.9, 58.3)	49.6 (47.9, 51.4)	* 17.3 (15.5, 19.1)	* 88.5 (85.4, 91.8)	* 24.4 (23.0, 25.8)	* 00.0 (00.0, 00.0)
48	MEWS	* 64.6 (61.5, 68.3)	* 23.2 (19.2, 28.3)	* 30.7 (27.0, 34.8)	* 43.7 (38.0, 49.8)	87.3 (86.1, 88.3)	* 00.0 (00.0, 05.7)
96	CovEWS (linear)	89.3 (87.7, 90.8)	31.5 (27.6, 35.1)	40.8 (36.7, 43.7)	86.9 (82.7, 90.6)	79.8 (78.6, 80.9)	67.6 (48.9, 73.8)
96	CovEWS	89.9 (88.4, 91.6)	39.2 (34.5, 44.3)	41.3 (37.4, 44.5)	88.6 (84.3, 91.9)	79.9 (78.7, 81.0)	64.1 (55.5, 72.4)
96	Liang et al. 2020	* 79.6 (76.1, 82.6)	* 28.0 (22.6, 33.2)	* 32.5 (28.9, 35.5)	* 72.2 (66.9, 77.4)	* 77.1 (75.7, 78.4)	* 19.6 (13.5, 31.3)
96	COVER_F	* 70.4 (67.1, 73.6)	* 15.3 (12.6, 18.0)	* 23.2 (20.8, 25.7)	* 65.7 (60.0, 72.2)	* 66.6 (64.6, 68.1)	* 13.9 (07.6, 31.0)
96	SOFA	* 86.3 (84.0, 88.9)	41.0 (34.7, 46.6)	* 40.5 (37.5, 44.5)	* 81.7 (77.2, 87.0)	81.6 (80.4, 82.8)	* 00.0 (00.0, 00.0)
96	Yan et al. 2020	* 55.3 (53.3, 57.2)	48.3 (46.1, 50.1)	* 15.9 (13.9, 17.3)	* 87.0 (82.8, 90.3)	* 23.7 (22.3, 25.1)	* 00.0 (00.0, 00.0)
96	MEWS	* 64.0 (60.5, 67.5)	* 22.6 (17.9, 27.7)	* 29.2 (25.2, 33.0)	* 42.1 (36.5, 47.9)	88.0 (87.0, 89.0)	* 00.0 (00.0, 05.8)
192	CovEWS	89.3 (87.5, 91.0)	33.7 (29.0, 38.8)	36.4 (32.6, 40.0)	88.1 (83.7, 92.1)	78.8 (77.4, 79.9)	69.4 (57.6, 75.2)
192	CovEWS (linear)	* 87.9 (86.0, 89.8)	* 26.4 (21.8, 30.9)	* 34.8 (30.6, 38.0)	* 87.5 (82.9, 91.7)	* 77.2 (75.7, 78.7)	* 61.2 (42.7, 69.8)
192	Liang et al. 2020	* 78.9 (75.3, 82.7)	* 23.6 (19.1, 29.5)	* 26.9 (23.1, 31.1)	* 73.1 (67.0, 79.6)	* 73.5 (71.9, 75.2)	* 18.9 (09.7, 39.9)
192	COVER_F	* 67.8 (64.1, 71.9)	* 12.8 (10.0, 15.9)	* 19.5 (16.8, 22.2)	* 66.7 (60.7, 72.8)	* 63.0 (61.2, 64.6)	* 10.8 (03.9, 22.0)
192	SOFA	* 85.6 (82.6, 88.0)	34.0 (27.4, 40.5)	* 34.5 (30.8, 38.6)	* 78.4 (72.8, 83.5)	80.3 (78.8, 81.8)	* 00.0 (00.0, 63.1)
192	Yan et al. 2020	* 56.2 (53.9, 58.4)	48.3 (46.0, 50.5)	* 14.1 (12.3, 16.0)	88.0 (83.3, 92.2)	* 24.5 (23.0, 26.1)	* 00.0 (00.0, 00.0)
192	MEWS	* 63.5 (59.3, 67.1)	* 20.2 (16.4, 26.7)	* 25.4 (21.4, 30.1)	* 40.4 (33.1, 47.1)	87.4 (86.3, 88.5)	* 00.0 (00.0, 05.8)
