# Supplementary material for: Real-time prediction of COVID-19 related mortality using electronic health records
Source: Nat Commun. 2021 Feb 16;12:1058. doi: 10.1038/s41467-020-20816-7 (PMC7886884; doi:10.1038/s41467-020-20816-7)
Supplement: Supplementary file 5 — Supplementary Data 3 [file 41467_2020_20816_MOESM5_ESM.csv]

Timeframe	Model	AUC	AUPR	F1	Sensitivity	Specificity	Spec.@95%Sens.
1	CovEWS	97.6 (96.3, 98.5)	73.2 (65.5, 80.9)	56.1 (51.0, 60.5)	93.7 (89.1, 97.0)	92.7 (91.9, 93.6)	90.9 (69.3, 94.2)
1	CovEWS (linear)	* 96.8 (95.2, 98.1)	74.6 (67.1, 80.5)	* 51.1 (45.6, 55.5)	* 89.7 (84.7, 94.4)	* 91.6 (90.6, 92.5)	* 82.4 (68.9, 90.8)
1	Liang et al. 2020	* 89.4 (86.9, 91.9)	* 34.3 (27.2, 42.8)	* 33.9 (30.2, 38.5)	* 78.6 (72.3, 84.8)	* 85.3 (84.0, 86.5)	* 62.8 (36.8, 69.9)
1	COVER_F	* 83.5 (80.5, 86.1)	* 19.3 (14.4, 24.9)	* 24.3 (20.7, 27.9)	* 78.5 (72.0, 83.6)	* 76.0 (74.4, 77.6)	* 48.7 (37.6, 61.1)
1	SOFA	* 92.1 (89.7, 93.9)	* 47.1 (39.1, 55.4)	* 41.5 (36.4, 47.0)	* 75.6 (68.9, 81.6)	* 90.4 (89.4, 91.5)	* 41.7 (40.1, 79.1)
1	Yan et al. 2020	* 75.5 (72.8, 77.7)	* 50.2 (47.5, 52.4)	* 19.3 (16.7, 21.8)	* 88.9 (83.9, 93.3)	* 62.1 (60.3, 63.5)	* 00.0 (00.0, 00.0)
1	MEWS	* 84.6 (80.7, 88.4)	* 44.4 (35.0, 51.5)	* 32.7 (29.1, 36.5)	* 82.0 (76.1, 86.8)	* 83.6 (82.5, 84.9)	* 00.0 (00.0, 11.7)
2	CovEWS	97.2 (95.8, 98.3)	72.0 (63.9, 78.9)	55.8 (50.5, 60.3)	93.1 (88.2, 96.3)	92.7 (91.9, 93.6)	90.4 (66.4, 93.9)
2	CovEWS (linear)	* 96.5 (94.7, 97.6)	73.2 (65.8, 79.5)	* 47.5 (42.0, 51.8)	* 91.5 (86.8, 95.7)	* 90.0 (88.9, 90.8)	* 81.5 (68.5, 90.3)
2	Liang et al. 2020	* 89.0 (86.3, 91.5)	* 34.5 (27.4, 42.9)	* 33.9 (30.2, 38.5)	* 78.6 (72.3, 84.8)	* 85.3 (84.0, 86.5)	* 62.2 (30.5, 68.4)
2	COVER_F	* 83.5 (80.5, 86.1)	* 19.3 (14.4, 24.9)	* 24.3 (20.7, 27.9)	* 78.5 (72.0, 83.6)	* 76.0 (74.4, 77.6)	* 48.7 (37.6, 61.1)
2	SOFA	* 91.9 (89.2, 93.8)	* 45.8 (38.2, 54.5)	* 41.2 (36.4, 46.4)	* 75.0 (67.8, 81.3)	* 90.4 (89.4, 91.5)	* 41.6 (40.1, 79.1)
2	Yan et al. 2020	* 75.2 (72.3, 77.4)	* 49.9 (47.0, 51.9)	* 19.2 (16.6, 21.8)	* 88.3 (82.8, 93.0)	* 62.1 (60.3, 63.5)	* 00.0 (00.0, 00.0)
2	MEWS	* 85.7 (82.3, 89.3)	* 42.6 (34.5, 50.4)	* 33.3 (29.7, 36.9)	* 83.9 (78.4, 88.9)	* 83.6 (82.5, 84.9)	* 00.0 (00.0, 11.9)
4	CovEWS	97.3 (96.0, 98.3)	70.9 (62.7, 77.7)	54.3 (48.9, 58.6)	94.0 (90.2, 97.1)	92.2 (91.3, 93.1)	90.7 (69.3, 94.1)
4	CovEWS (linear)	* 96.5 (95.0, 97.9)	71.8 (64.0, 79.0)	* 47.1 (41.8, 51.5)	* 91.4 (87.6, 95.4)	* 90.0 (88.9, 90.8)	* 82.5 (58.9, 90.3)
4	Liang et al. 2020	* 89.2 (86.5, 91.6)	* 34.5 (27.3, 43.2)	* 34.2 (30.4, 38.8)	* 79.9 (73.7, 85.9)	* 85.3 (84.0, 86.5)	* 62.2 (30.9, 68.6)
4	COVER_F	* 83.5 (80.4, 86.0)	* 19.1 (14.4, 24.8)	* 24.2 (20.5, 27.9)	* 78.4 (71.6, 83.5)	* 76.0 (74.4, 77.6)	* 48.7 (37.6, 61.1)
4	SOFA	* 91.7 (89.1, 93.6)	* 46.1 (38.0, 54.6)	* 41.6 (36.8, 47.1)	* 76.0 (69.3, 82.3)	* 90.4 (89.4, 91.5)	* 41.5 (39.9, 78.9)
4	Yan et al. 2020	* 75.2 (72.2, 77.4)	* 49.8 (47.0, 51.9)	* 19.0 (16.5, 21.7)	* 88.3 (82.7, 92.9)	* 62.1 (60.3, 63.5)	* 00.0 (00.0, 00.0)
4	MEWS	* 84.1 (80.2, 87.6)	* 39.6 (32.2, 47.7)	* 32.7 (28.9, 36.3)	* 82.4 (77.4, 87.6)	* 83.6 (82.5, 84.9)	* 00.0 (00.0, 11.8)
8	CovEWS	97.4 (96.3, 98.3)	68.9 (61.3, 75.9)	52.1 (46.7, 56.6)	94.5 (90.5, 97.4)	91.3 (90.5, 92.3)	90.7 (77.7, 94.1)
8	CovEWS (linear)	* 96.6 (95.0, 97.8)	69.3 (61.0, 77.3)	* 47.0 (41.9, 51.3)	* 91.4 (86.8, 95.4)	* 90.0 (88.9, 90.9)	* 82.4 (68.9, 90.3)
8	Liang et al. 2020	* 89.3 (86.6, 91.8)	* 34.3 (27.3, 42.6)	* 30.5 (27.2, 35.1)	* 84.3 (79.4, 90.0)	* 81.3 (80.1, 82.7)	* 61.8 (30.9, 69.1)
8	COVER_F	* 83.6 (80.5, 86.1)	* 19.1 (14.4, 24.9)	* 24.2 (20.5, 27.9)	* 78.8 (72.0, 84.0)	* 76.0 (74.4, 77.6)	* 48.7 (37.6, 61.1)
8	SOFA	* 91.7 (89.3, 93.7)	* 46.0 (38.1, 54.1)	* 41.1 (36.2, 47.0)	* 75.2 (68.4, 81.1)	* 90.4 (89.4, 91.5)	* 41.6 (40.1, 78.9)
8	Yan et al. 2020	* 75.7 (73.1, 77.9)	* 50.3 (47.6, 52.5)	* 19.3 (16.5, 21.8)	* 89.4 (84.3, 93.7)	* 62.1 (60.3, 63.5)	* 00.0 (00.0, 00.0)
8	MEWS	* 83.5 (78.8, 87.8)	* 38.2 (30.9, 46.1)	* 32.1 (28.2, 35.8)	* 80.4 (74.2, 86.0)	* 83.6 (82.5, 84.9)	* 00.0 (00.0, 11.8)
16	CovEWS	96.7 (95.1, 97.6)	66.7 (58.4, 74.8)	51.4 (46.6, 56.6)	94.5 (89.8, 97.8)	89.2 (88.2, 90.5)	88.6 (77.2, 92.4)
16	CovEWS (linear)	* 95.8 (94.4, 96.9)	66.7 (57.6, 73.5)	* 50.3 (45.8, 55.6)	* 88.8 (83.0, 93.6)	89.9 (88.6, 90.9)	* 80.0 (69.7, 87.9)
16	Liang et al. 2020	* 86.9 (83.7, 89.6)	* 33.1 (25.5, 41.5)	* 32.8 (29.2, 37.3)	* 79.4 (73.7, 85.7)	* 81.2 (79.7, 82.6)	* 52.5 (28.8, 62.4)
16	COVER_F	* 81.5 (78.3, 84.4)	* 20.1 (15.2, 25.8)	* 26.2 (22.1, 30.2)	* 68.3 (61.5, 76.1)	* 78.0 (76.5, 79.6)	* 43.7 (31.8, 55.8)
16	SOFA	* 90.4 (87.6, 92.5)	* 42.4 (33.6, 50.6)	* 41.2 (36.7, 47.1)	* 75.1 (67.8, 80.9)	* 88.4 (87.2, 89.8)	* 39.8 (37.7, 76.5)
16	Yan et al. 2020	* 73.6 (70.6, 75.8)	* 50.2 (46.8, 52.4)	* 20.8 (18.1, 23.7)	* 87.8 (82.3, 92.2)	* 59.4 (57.1, 61.2)	* 00.0 (00.0, 00.0)
16	MEWS	* 80.1 (74.8, 83.7)	* 34.0 (26.0, 39.9)	* 33.8 (29.7, 37.7)	* 77.2 (69.9, 83.0)	* 82.7 (81.3, 84.2)	* 00.0 (00.0, 00.0)
24	CovEWS	96.0 (94.2, 97.2)	63.7 (53.6, 71.4)	48.7 (44.1, 54.2)	92.4 (87.8, 96.3)	88.1 (86.9, 89.4)	83.0 (69.2, 90.0)
24	CovEWS (linear)	* 95.3 (93.8, 96.6)	64.0 (54.7, 72.0)	49.1 (44.3, 53.8)	* 89.1 (83.7, 94.6)	88.9 (87.6, 90.2)	* 76.9 (59.1, 87.7)
24	Liang et al. 2020	* 85.5 (82.2, 88.4)	* 33.5 (25.3, 42.3)	* 32.5 (28.1, 36.9)	* 77.3 (71.2, 83.7)	* 80.9 (79.6, 82.4)	* 44.4 (25.0, 57.4)
24	COVER_F	* 81.2 (77.9, 84.1)	* 20.3 (15.3, 25.9)	* 26.4 (22.4, 30.1)	* 64.7 (57.9, 71.9)	* 79.0 (77.5, 80.7)	* 42.8 (30.9, 54.9)
24	SOFA	* 89.0 (85.7, 91.5)	* 40.9 (32.8, 48.6)	* 40.1 (35.3, 44.7)	* 72.0 (64.5, 79.3)	88.0 (86.8, 89.5)	* 39.0 (00.0, 41.1)
24	Yan et al. 2020	* 72.4 (69.0, 75.1)	* 49.6 (46.3, 52.2)	* 20.6 (17.9, 23.5)	* 86.5 (80.7, 91.6)	* 58.5 (56.1, 60.1)	* 00.0 (00.0, 00.0)
24	MEWS	* 77.2 (72.7, 81.6)	* 31.7 (23.2, 37.4)	* 32.8 (28.3, 36.9)	* 72.5 (65.4, 79.5)	* 82.6 (81.1, 84.2)	* 00.0 (00.0, 00.0)
48	CovEWS	95.3 (93.4, 96.5)	60.7 (51.4, 68.9)	47.1 (41.8, 51.9)	92.6 (88.2, 96.4)	87.0 (85.7, 88.2)	81.3 (60.9, 88.0)
48	CovEWS (linear)	* 94.5 (92.9, 95.8)	61.6 (52.1, 68.9)	* 42.1 (37.6, 47.2)	* 88.7 (82.6, 93.4)	* 85.1 (83.7, 86.5)	* 75.7 (61.8, 83.6)
48	Liang et al. 2020	* 85.3 (82.5, 88.1)	* 31.1 (24.3, 38.0)	* 31.0 (26.9, 35.7)	* 75.7 (68.7, 82.0)	* 79.8 (78.1, 81.6)	* 46.6 (26.9, 61.0)
48	COVER_F	* 81.1 (77.6, 83.8)	* 21.2 (15.8, 27.0)	* 26.3 (22.2, 30.6)	* 64.5 (57.1, 72.6)	* 78.8 (77.2, 80.3)	* 43.1 (30.0, 54.2)
48	SOFA	* 87.3 (84.0, 90.1)	* 38.7 (29.6, 46.4)	* 36.8 (31.9, 42.4)	* 66.8 (59.1, 73.9)	87.4 (86.2, 88.8)	* 38.0 (00.0, 39.8)
48	Yan et al. 2020	* 72.3 (69.4, 75.0)	* 50.1 (47.0, 52.8)	* 20.5 (17.9, 23.2)	* 87.7 (82.3, 93.0)	* 56.9 (54.5, 58.9)	* 00.0 (00.0, 00.0)
48	MEWS	* 75.7 (70.9, 81.1)	* 33.1 (25.8, 40.5)	* 32.6 (28.7, 37.4)	* 73.1 (66.5, 80.0)	* 82.3 (80.8, 83.8)	* 00.0 (00.0, 00.0)
96	CovEWS	94.7 (92.3, 96.1)	59.5 (48.0, 67.6)	41.8 (36.1, 46.2)	87.0 (80.5, 92.8)	85.9 (84.6, 87.6)	74.8 (54.1, 85.2)
96	CovEWS (linear)	* 93.8 (91.9, 95.5)	61.3 (50.6, 69.3)	* 37.4 (33.0, 42.5)	87.0 (80.6, 93.2)	* 83.1 (81.4, 84.6)	* 69.5 (59.9, 79.7)
96	Liang et al. 2020	* 85.3 (82.1, 87.9)	* 26.8 (19.5, 33.7)	* 26.3 (22.5, 30.6)	* 76.7 (69.7, 83.6)	* 75.3 (73.5, 77.2)	* 56.6 (39.3, 64.1)
96	COVER_F	* 80.4 (76.5, 83.7)	* 19.9 (14.0, 26.0)	* 23.9 (18.9, 28.1)	* 62.3 (52.9, 70.5)	* 78.1 (76.5, 79.9)	* 42.0 (28.9, 52.9)
96	SOFA	* 86.9 (82.8, 90.0)	* 36.1 (27.2, 44.5)	* 35.3 (30.1, 40.1)	* 67.2 (58.2, 75.8)	86.9 (85.6, 88.4)	* 37.0 (34.3, 39.1)
96	Yan et al. 2020	* 71.3 (67.8, 74.5)	* 49.2 (45.6, 52.3)	* 19.1 (15.9, 21.9)	86.8 (81.1, 92.9)	* 55.9 (53.3, 57.7)	* 00.0 (00.0, 00.0)
96	MEWS	* 70.5 (64.4, 76.7)	* 30.0 (21.7, 37.8)	* 27.4 (23.2, 32.0)	* 63.9 (55.6, 72.3)	* 81.6 (79.9, 83.1)	* 00.0 (00.0, 00.0)
192	CovEWS	94.1 (92.1, 95.5)	51.8 (40.1, 62.8)	40.0 (34.0, 45.3)	85.3 (78.2, 91.9)	85.5 (83.8, 87.0)	78.9 (59.4, 83.8)
192	CovEWS (linear)	* 93.1 (90.8, 94.9)	53.2 (41.4, 64.1)	* 35.9 (30.5, 40.8)	89.0 (82.6, 94.5)	* 81.7 (79.8, 83.7)	* 67.6 (57.1, 80.6)
192	COVER_F	* 80.9 (76.4, 84.3)	* 18.1 (13.6, 24.4)	* 24.0 (18.0, 28.8)	* 62.4 (51.9, 71.4)	* 78.4 (76.5, 80.5)	* 42.6 (25.3, 53.8)
192	Liang et al. 2020	* 82.7 (79.1, 85.6)	* 25.5 (17.2, 32.6)	* 26.6 (22.1, 31.0)	* 74.2 (65.6, 81.4)	* 77.1 (75.2, 79.0)	* 39.4 (14.4, 61.2)
192	SOFA	* 83.4 (79.7, 88.1)	* 30.1 (21.4, 40.7)	* 31.4 (25.2, 36.7)	* 62.8 (52.2, 74.4)	85.7 (84.2, 87.4)	* 36.7 (00.0, 39.3)
192	Yan et al. 2020	* 71.9 (68.2, 74.8)	* 49.6 (46.1, 52.9)	* 19.1 (15.3, 22.4)	87.6 (81.4, 93.5)	* 56.3 (53.8, 58.4)	* 00.0 (00.0, 00.0)
192	MEWS	* 74.0 (67.9, 79.5)	* 27.7 (18.1, 37.0)	* 28.7 (23.9, 33.3)	* 69.8 (60.4, 78.7)	* 81.0 (79.2, 82.9)	* 00.0 (00.0, 00.0)
