# Supplementary material for: Real-time prediction of COVID-19 related mortality using electronic health records
Source: Nat Commun. 2021 Feb 16;12:1058. doi: 10.1038/s41467-020-20816-7 (PMC7886884; doi:10.1038/s41467-020-20816-7)
Supplement: Supplementary file 6 — Supplementary Data 4 [file 41467_2020_20816_MOESM6_ESM.csv]

Timeframe	Model	AUC	AUPR	F1	Sensitivity	Specificity	Spec.@95%Sens.
1	CovEWS (linear)	98.7 (97.9, 99.3)	75.0 (62.0, 87.0)	51.3 (40.6, 59.7)	92.7 (86.0, 100.0)	94.8 (93.6, 95.8)	92.8 (87.2, 97.3)
1	CovEWS	98.3 (97.0, 99.1)	71.2 (58.9, 82.6)	49.4 (38.2, 57.7)	92.7 (83.7, 100.0)	94.2 (93.1, 95.3)	85.9 (83.1, 97.8)
1	Liang et al. 2020	* 95.2 (92.9, 96.8)	* 43.8 (28.4, 58.4)	* 29.5 (22.0, 36.2)	* 85.5 (75.0, 93.8)	* 87.8 (86.5, 89.4)	* 79.1 (74.7, 86.5)
1	COVER_F	* 85.4 (81.7, 89.0)	* 11.6 (07.5, 17.1)	* 16.7 (11.1, 21.6)	* 73.1 (60.5, 84.6)	* 78.3 (75.8, 80.4)	* 56.4 (43.1, 73.9)
1	MEWS	* 89.6 (84.4, 93.6)	* 26.3 (17.4, 41.8)	* 21.7 (15.7, 27.5)	* 87.5 (77.8, 95.9)	* 81.0 (79.3, 82.9)	* 13.5 (11.9, 80.0)
1	SOFA	* 91.3 (85.9, 95.9)	* 46.5 (32.7, 60.5)	* 29.3 (22.2, 35.2)	* 89.1 (79.5, 97.6)	* 87.2 (85.3, 88.7)	* 00.0 (00.0, 87.4)
1	Yan et al. 2020	* 71.7 (67.0, 75.4)	* 47.6 (42.6, 51.4)	* 10.7 (07.2, 13.6)	* 89.1 (80.0, 96.2)	* 54.1 (51.5, 56.1)	* 00.0 (00.0, 54.4)
2	CovEWS (linear)	98.6 (97.8, 99.3)	74.4 (61.0, 86.7)	48.8 (37.6, 57.4)	95.0 (87.3, 100.0)	93.9 (92.7, 95.0)	93.1 (87.2, 96.3)
2	CovEWS	98.3 (97.2, 99.1)	71.5 (58.2, 83.2)	49.4 (38.2, 57.7)	92.7 (83.7, 100.0)	94.2 (93.1, 95.3)	86.1 (83.3, 97.4)
2	Liang et al. 2020	* 95.2 (92.9, 96.8)	* 43.8 (28.4, 58.4)	* 29.5 (22.0, 36.2)	* 85.5 (75.0, 93.8)	* 87.8 (86.5, 89.4)	* 79.1 (74.7, 86.5)
2	COVER_F	* 85.4 (81.7, 89.0)	* 11.6 (07.5, 17.1)	* 16.9 (11.8, 21.2)	* 88.6 (80.0, 96.0)	* 73.4 (71.2, 75.5)	* 56.4 (43.1, 73.9)
2	MEWS	* 90.1 (85.1, 93.8)	* 27.6 (16.8, 43.0)	* 22.0 (15.8, 27.9)	* 89.2 (78.3, 96.1)	* 81.0 (79.3, 82.9)	* 13.7 (11.9, 81.2)
2	SOFA	* 92.2 (86.8, 96.0)	* 46.5 (33.2, 60.8)	* 29.3 (22.2, 35.2)	* 89.1 (79.5, 97.6)	* 87.2 (85.3, 88.7)	* 00.0 (00.0, 87.4)
2	Yan et al. 2020	* 72.7 (67.2, 76.0)	* 48.6 (43.3, 51.6)	* 11.0 (07.4, 13.9)	* 91.3 (81.5, 97.7)	* 54.1 (51.5, 56.1)	* 00.0 (00.0, 54.9)
4	CovEWS (linear)	98.7 (97.8, 99.2)	72.6 (58.1, 85.5)	48.7 (37.6, 57.4)	95.0 (87.3, 100.0)	93.9 (92.7, 95.0)	93.1 (87.2, 96.8)
4	CovEWS	98.4 (97.4, 99.0)	67.6 (52.9, 78.8)	47.2 (36.7, 55.5)	94.4 (88.4, 100.0)	93.5 (92.3, 94.7)	90.6 (84.4, 97.4)
4	Liang et al. 2020	* 94.8 (92.5, 96.7)	* 42.3 (27.4, 57.5)	* 29.5 (22.0, 36.2)	* 85.5 (75.0, 93.8)	* 87.8 (86.5, 89.4)	* 78.9 (63.3, 86.5)
4	COVER_F	* 85.4 (81.7, 89.0)	* 11.6 (07.5, 17.1)	* 16.9 (11.8, 21.2)	* 88.6 (80.0, 96.0)	* 73.4 (71.2, 75.5)	* 56.4 (43.1, 73.9)
4	MEWS	* 89.6 (85.2, 93.5)	* 25.8 (15.5, 39.4)	* 22.0 (15.8, 28.0)	* 89.3 (80.0, 96.8)	* 81.0 (79.3, 82.9)	* 13.7 (11.9, 81.6)
4	SOFA	* 91.3 (85.8, 95.8)	* 43.9 (30.4, 58.7)	* 29.3 (22.2, 35.2)	* 89.1 (79.5, 97.6)	* 87.2 (85.3, 88.7)	* 00.0 (00.0, 87.4)
4	Yan et al. 2020	* 72.7 (67.2, 76.0)	* 48.6 (43.3, 51.6)	* 11.0 (07.4, 13.9)	* 91.3 (81.5, 97.7)	* 54.1 (51.5, 56.1)	* 00.0 (00.0, 55.0)
8	CovEWS	98.4 (97.5, 99.1)	65.3 (51.0, 76.6)	45.7 (35.6, 53.7)	95.0 (87.0, 100.0)	93.1 (91.7, 94.3)	93.5 (84.4, 97.6)
8	CovEWS (linear)	98.6 (97.8, 99.2)	69.7 (53.9, 82.7)	48.7 (37.6, 57.4)	95.0 (87.3, 100.0)	93.9 (92.7, 95.0)	93.2 (87.2, 97.4)
8	Liang et al. 2020	* 95.2 (93.0, 96.8)	* 42.1 (27.6, 57.7)	* 29.5 (22.0, 36.2)	* 85.5 (75.0, 93.8)	* 87.8 (86.5, 89.4)	* 79.7 (76.3, 86.5)
8	COVER_F	* 85.4 (81.7, 89.0)	* 11.6 (07.5, 17.1)	* 16.9 (11.8, 21.2)	* 88.6 (80.0, 96.0)	* 73.4 (71.2, 75.5)	* 56.4 (43.1, 73.9)
8	MEWS	* 89.0 (84.1, 93.0)	* 26.1 (16.1, 40.0)	* 21.7 (15.7, 27.5)	* 87.5 (77.8, 95.9)	* 81.0 (79.3, 82.9)	* 13.5 (11.9, 80.0)
8	SOFA	* 91.1 (85.7, 95.7)	* 41.3 (28.4, 56.1)	* 29.3 (22.2, 35.2)	* 89.1 (79.5, 97.6)	* 87.2 (85.3, 88.7)	* 00.0 (00.0, 87.4)
8	Yan et al. 2020	* 73.6 (69.6, 76.5)	* 49.5 (45.2, 52.3)	* 11.2 (07.5, 14.3)	* 93.0 (85.0, 98.2)	* 54.1 (51.5, 56.1)	* 00.0 (00.0, 55.6)
16	CovEWS (linear)	97.9 (96.8, 98.7)	67.1 (48.5, 79.0)	50.1 (40.0, 59.5)	91.1 (81.2, 98.0)	93.3 (91.6, 94.4)	89.2 (83.9, 96.2)
16	CovEWS	97.1 (95.3, 98.4)	61.7 (46.1, 72.7)	46.7 (34.6, 54.5)	92.7 (85.0, 100.0)	91.7 (89.9, 93.1)	83.0 (71.0, 96.1)
16	Liang et al. 2020	* 94.2 (91.9, 96.1)	* 41.7 (27.1, 56.9)	* 31.0 (23.2, 38.8)	* 87.5 (76.9, 95.8)	* 84.7 (82.8, 86.7)	* 75.7 (71.3, 85.5)
16	COVER_F	* 82.7 (78.3, 86.8)	* 12.1 (07.8, 18.4)	* 18.0 (11.8, 23.3)	* 72.7 (59.6, 84.1)	* 74.2 (71.3, 76.5)	* 51.6 (38.8, 69.5)
16	MEWS	* 85.5 (78.3, 90.9)	* 23.8 (14.9, 33.8)	* 23.9 (17.3, 31.1)	* 83.3 (70.4, 92.3)	* 79.2 (77.1, 81.5)	* 13.2 (00.0, 15.2)
16	SOFA	* 89.2 (84.0, 94.2)	* 38.6 (25.2, 53.3)	* 30.0 (22.9, 36.7)	* 84.8 (75.0, 94.1)	* 84.6 (82.3, 86.5)	* 00.0 (00.0, 68.7)
16	Yan et al. 2020	* 73.6 (68.5, 76.9)	* 49.6 (44.2, 52.8)	* 14.4 (09.7, 18.3)	* 91.1 (81.4, 97.2)	* 55.9 (53.4, 58.8)	* 00.0 (00.0, 56.6)
24	CovEWS	96.5 (95.0, 98.0)	55.1 (40.8, 70.5)	43.9 (33.5, 52.0)	90.2 (81.8, 98.1)	90.8 (89.2, 92.4)	83.8 (72.5, 93.4)
24	CovEWS (linear)	96.7 (94.9, 98.2)	62.1 (46.2, 76.7)	48.5 (38.3, 57.6)	* 86.7 (75.0, 95.5)	93.2 (91.6, 94.4)	* 82.9 (72.3, 92.7)
24	Liang et al. 2020	* 93.5 (90.4, 95.9)	* 40.5 (27.2, 54.6)	* 37.0 (27.3, 46.2)	* 84.5 (73.6, 93.9)	* 88.8 (87.2, 90.7)	* 74.4 (45.2, 85.6)
24	COVER_F	* 82.0 (77.4, 86.4)	* 11.9 (07.6, 17.7)	* 18.1 (13.0, 23.1)	* 87.9 (78.8, 95.7)	* 68.2 (65.5, 70.5)	* 50.6 (38.0, 68.4)
24	MEWS	* 85.8 (78.0, 91.3)	* 22.4 (14.2, 33.6)	* 24.0 (18.2, 30.6)	* 86.5 (75.6, 95.5)	* 78.4 (76.3, 80.8)	* 13.6 (00.0, 77.5)
24	SOFA	* 88.3 (82.4, 93.5)	* 37.5 (25.1, 52.3)	* 28.3 (20.8, 35.8)	* 80.2 (68.0, 90.9)	* 84.1 (81.8, 86.1)	* 00.0 (00.0, 66.8)
24	Yan et al. 2020	* 74.1 (69.1, 77.1)	* 50.5 (45.8, 53.7)	* 14.6 (09.8, 18.6)	92.9 (84.4, 98.1)	* 55.5 (52.8, 58.3)	* 00.0 (00.0, 57.6)
48	CovEWS (linear)	97.2 (96.0, 98.3)	57.5 (42.2, 75.0)	46.2 (35.0, 54.8)	90.3 (82.1, 97.7)	91.5 (89.6, 92.9)	89.2 (80.7, 94.3)
48	CovEWS	96.3 (94.7, 97.7)	48.5 (34.3, 62.5)	41.3 (29.9, 50.0)	87.9 (78.7, 96.2)	89.6 (87.4, 91.4)	83.6 (80.1, 90.6)
48	Liang et al. 2020	* 92.8 (89.7, 95.3)	* 43.2 (27.8, 57.4)	* 35.4 (25.9, 44.3)	* 80.0 (67.4, 90.9)	* 88.2 (86.6, 90.2)	* 73.5 (64.1, 81.5)
48	COVER_F	* 82.2 (77.7, 86.6)	* 12.5 (08.0, 18.7)	* 18.5 (12.7, 25.6)	* 53.4 (40.0, 67.9)	* 82.2 (79.4, 84.6)	* 50.7 (37.2, 68.2)
48	SOFA	* 87.7 (81.8, 92.7)	* 34.9 (22.8, 50.7)	* 28.2 (21.2, 35.7)	* 81.5 (69.6, 93.0)	* 83.2 (80.5, 85.4)	* 00.0 (00.0, 65.7)
48	Yan et al. 2020	* 74.3 (70.5, 77.9)	50.7 (46.5, 53.8)	* 15.1 (10.3, 19.7)	92.5 (85.2, 100.0)	* 55.8 (53.3, 58.9)	* 00.0 (00.0, 58.0)
48	MEWS	* 77.1 (69.6, 84.6)	* 17.2 (10.5, 26.8)	* 22.2 (15.3, 29.7)	* 73.7 (61.4, 86.0)	* 78.6 (75.6, 81.1)	* 00.0 (00.0, 15.2)
96	CovEWS (linear)	95.8 (94.0, 97.4)	49.0 (30.0, 66.8)	42.6 (31.0, 51.9)	86.7 (74.5, 95.4)	90.0 (87.7, 92.0)	85.9 (71.0, 90.4)
96	CovEWS	94.2 (91.2, 96.6)	40.1 (24.5, 56.3)	40.6 (28.9, 48.9)	86.0 (75.0, 95.1)	89.1 (87.1, 91.3)	80.0 (52.0, 88.5)
96	Liang et al. 2020	* 91.3 (88.1, 93.8)	* 33.7 (21.5, 48.5)	* 34.1 (23.4, 44.8)	* 64.6 (48.8, 80.0)	90.2 (88.2, 92.1)	* 76.9 (64.5, 82.8)
96	COVER_F	* 81.0 (75.5, 85.6)	* 12.6 (07.5, 19.0)	* 19.3 (12.3, 27.6)	* 50.0 (35.7, 64.9)	* 83.6 (80.6, 86.1)	* 47.7 (34.2, 66.1)
96	SOFA	* 86.1 (78.9, 92.1)	* 29.8 (18.7, 44.6)	* 27.3 (19.7, 35.7)	* 79.6 (65.8, 90.9)	* 81.4 (78.6, 84.0)	* 00.0 (00.0, 63.9)
96	Yan et al. 2020	* 74.1 (69.0, 78.5)	50.2 (44.5, 54.6)	* 16.3 (10.7, 21.7)	91.5 (82.0, 97.9)	* 57.3 (54.4, 60.5)	* 00.0 (00.0, 59.3)
96	MEWS	* 78.2 (70.3, 85.9)	* 17.9 (09.5, 29.5)	* 22.7 (15.4, 30.2)	* 76.5 (63.2, 89.3)	* 76.8 (73.7, 79.3)	* 00.0 (00.0, 16.2)
192	CovEWS (linear)	95.8 (93.9, 97.5)	42.7 (25.2, 60.8)	40.1 (26.9, 51.7)	94.0 (84.4, 100.0)	87.3 (84.0, 89.7)	85.5 (75.7, 93.3)
192	CovEWS	94.5 (91.4, 96.3)	38.8 (22.0, 55.5)	39.2 (27.8, 50.3)	90.5 (75.9, 100.0)	87.5 (84.8, 90.1)	80.3 (76.5, 90.6)
192	Liang et al. 2020	* 87.1 (82.0, 91.4)	* 23.0 (11.6, 37.3)	* 27.5 (17.8, 37.0)	* 70.0 (53.1, 84.0)	* 84.8 (81.5, 87.3)	* 64.1 (53.1, 73.6)
192	COVER_F	* 79.8 (74.0, 85.6)	* 11.7 (06.6, 18.4)	* 17.7 (10.1, 24.1)	* 75.0 (57.9, 89.6)	* 68.8 (64.5, 72.2)	* 45.5 (32.7, 66.7)
192	SOFA	* 85.8 (77.1, 92.8)	* 23.4 (12.5, 37.8)	* 25.4 (17.5, 34.3)	* 80.6 (62.8, 93.1)	* 79.9 (76.6, 82.5)	* 00.0 (00.0, 62.9)
192	Yan et al. 2020	* 76.1 (69.2, 79.6)	52.3 (45.3, 55.5)	* 16.7 (10.6, 22.8)	94.6 (82.1, 100.0)	* 57.7 (54.0, 60.7)	* 00.0 (00.0, 59.8)
192	MEWS	* 75.0 (66.1, 83.9)	* 15.2 (07.7, 28.3)	* 21.0 (13.1, 30.1)	* 71.4 (55.6, 86.2)	* 76.5 (73.6, 80.0)	* 00.0 (00.0, 17.1)
