# Supplementary material for: Real-time prediction of COVID-19 related mortality using electronic health records
Source: Nat Commun. 2021 Feb 16;12:1058. doi: 10.1038/s41467-020-20816-7 (PMC7886884; doi:10.1038/s41467-020-20816-7)
Supplement: Supplementary file 7 — Supplementary Data 5 [file 41467_2020_20816_MOESM7_ESM.csv]

Timeframe	Model	AUC	AUPR	F1	Sensitivity	Specificity	Spec.@95%Sens.
1	CovEWS (linear)	99.2 (98.3, 99.7)	78.7 (58.8, 94.1)	58.3 (42.3, 68.1)	100.0 (100.0, 100.0)	93.5 (90.5, 95.6)	97.9 (92.9, 99.4)
1	CovEWS	99.2 (98.2, 99.7)	81.7 (62.3, 93.9)	51.3 (38.4, 62.7)	100.0 (100.0, 100.0)	91.7 (88.8, 93.9)	96.9 (93.2, 99.4)
1	SOFA	* 96.8 (94.7, 98.3)	* 51.6 (30.8, 75.3)	* 42.1 (27.9, 54.2)	100.0 (100.0, 100.0)	* 87.3 (84.1, 90.3)	* 87.6 (84.7, 92.4)
1	Yan et al. 2020	* 79.2 (73.0, 82.6)	* 53.6 (46.5, 57.4)	* 19.3 (13.2, 26.0)	* 95.6 (84.2, 100.0)	* 62.3 (58.3, 66.4)	* 60.3 (00.0, 65.8)
1	COVER_F	* 87.7 (76.4, 95.1)	* 20.5 (09.9, 37.5)	* 28.8 (17.5, 39.7)	* 85.2 (63.6, 100.0)	* 84.3 (80.6, 87.6)	* 39.5 (19.8, 86.9)
1	MEWS	* 89.6 (84.4, 93.6)	* 26.3 (17.4, 41.8)	* 21.7 (15.7, 27.5)	* 87.5 (77.8, 95.9)	* 81.0 (79.3, 82.9)	* 13.5 (11.9, 80.0)
1	Liang et al. 2020	* 89.0 (77.8, 95.8)	* 02.2 (01.2, 04.0)	* 05.9 (03.2, 08.9)	* 78.9 (60.0, 95.5)	* 00.4 (00.0, 01.2)	* 00.0 (00.0, 02.5)
2	CovEWS (linear)	99.1 (98.1, 99.7)	73.6 (51.6, 91.1)	53.9 (39.6, 64.4)	100.0 (100.0, 100.0)	92.2 (89.3, 94.5)	97.9 (92.9, 99.4)
2	CovEWS	99.1 (98.1, 99.7)	80.0 (60.5, 93.4)	51.3 (38.4, 62.7)	100.0 (100.0, 100.0)	91.7 (88.8, 93.9)	96.5 (93.2, 99.4)
2	SOFA	* 96.8 (94.7, 98.3)	* 52.3 (30.8, 75.3)	* 42.1 (27.9, 54.2)	100.0 (100.0, 100.0)	* 87.3 (84.1, 90.3)	* 87.6 (84.7, 92.4)
2	Yan et al. 2020	* 79.2 (73.0, 82.6)	* 53.6 (46.5, 57.4)	* 19.3 (13.2, 26.0)	* 95.6 (84.2, 100.0)	* 62.3 (58.3, 66.4)	* 60.3 (00.0, 65.8)
2	COVER_F	* 87.7 (76.4, 95.1)	* 20.5 (09.9, 37.5)	* 28.8 (17.5, 39.7)	* 85.2 (63.6, 100.0)	* 84.3 (80.6, 87.6)	* 39.5 (19.8, 86.9)
2	MEWS	* 90.1 (85.1, 93.8)	* 27.6 (16.8, 43.0)	* 22.0 (15.8, 27.9)	* 89.2 (78.3, 96.1)	* 81.0 (79.3, 82.9)	* 13.7 (11.9, 81.2)
2	Liang et al. 2020	* 89.0 (77.8, 95.8)	* 02.2 (01.2, 04.0)	* 05.9 (03.2, 08.9)	* 78.9 (60.0, 95.5)	* 00.4 (00.0, 01.2)	* 00.0 (00.0, 02.5)
4	CovEWS (linear)	99.2 (98.3, 99.7)	73.6 (53.5, 91.8)	53.9 (39.6, 64.4)	100.0 (100.0, 100.0)	92.2 (89.3, 94.5)	98.5 (97.1, 99.4)
4	CovEWS	99.2 (98.5, 99.7)	80.3 (61.0, 94.6)	48.6 (36.4, 59.6)	100.0 (100.0, 100.0)	90.6 (87.6, 93.1)	97.7 (95.7, 99.2)
4	SOFA	* 96.8 (94.9, 98.2)	* 50.8 (31.5, 73.9)	* 42.1 (27.9, 54.2)	100.0 (100.0, 100.0)	* 87.3 (84.1, 90.3)	* 87.9 (85.0, 93.2)
4	Yan et al. 2020	* 79.2 (73.0, 82.6)	* 53.6 (46.5, 57.4)	* 19.3 (13.2, 26.0)	* 95.6 (84.2, 100.0)	* 62.3 (58.3, 66.4)	* 60.3 (00.0, 65.8)
4	COVER_F	* 87.7 (76.4, 95.1)	* 20.5 (09.9, 37.5)	* 28.8 (17.5, 39.7)	* 85.2 (63.6, 100.0)	* 84.3 (80.6, 87.6)	* 39.5 (19.8, 86.9)
4	MEWS	* 89.6 (85.2, 93.5)	* 25.8 (15.5, 39.4)	* 22.0 (15.8, 28.0)	* 89.3 (80.0, 96.8)	* 81.0 (79.3, 82.9)	* 13.7 (11.9, 81.6)
4	Liang et al. 2020	* 89.0 (77.7, 95.9)	* 07.1 (01.2, 17.8)	* 05.9 (03.2, 08.9)	* 78.9 (60.0, 95.5)	* 00.4 (00.0, 01.2)	* 00.0 (00.0, 01.1)
8	CovEWS (linear)	99.0 (98.1, 99.6)	67.6 (45.1, 88.6)	53.9 (39.6, 64.4)	100.0 (100.0, 100.0)	92.2 (89.3, 94.5)	98.4 (97.1, 99.4)
8	CovEWS	99.1 (98.2, 99.7)	75.6 (54.2, 91.7)	47.4 (35.3, 58.0)	100.0 (100.0, 100.0)	90.0 (87.0, 92.6)	97.6 (95.7, 98.8)
8	SOFA	* 96.6 (94.7, 98.1)	* 49.2 (29.6, 72.1)	* 42.1 (28.2, 54.2)	100.0 (100.0, 100.0)	* 87.3 (84.1, 90.3)	* 87.9 (85.0, 93.2)
8	Yan et al. 2020	* 79.2 (73.0, 82.6)	* 53.6 (46.5, 57.4)	* 19.3 (13.2, 26.0)	* 95.6 (84.2, 100.0)	* 62.4 (58.3, 66.4)	* 60.3 (00.0, 65.8)
8	COVER_F	* 87.7 (76.4, 95.1)	* 20.5 (09.9, 37.5)	* 28.8 (17.5, 39.7)	* 85.2 (63.6, 100.0)	* 84.3 (80.6, 87.6)	* 39.5 (19.8, 86.9)
8	MEWS	* 89.0 (84.1, 93.0)	* 26.1 (16.1, 40.0)	* 21.7 (15.7, 27.5)	* 87.5 (77.8, 95.9)	* 81.0 (79.3, 82.9)	* 13.5 (11.9, 80.0)
8	Liang et al. 2020	* 88.9 (77.5, 95.7)	* 07.1 (01.2, 17.8)	* 05.9 (03.2, 08.9)	* 78.9 (60.0, 95.5)	* 00.4 (00.0, 01.2)	* 00.0 (00.0, 01.9)
16	CovEWS (linear)	98.7 (97.6, 99.5)	74.3 (54.2, 91.1)	58.3 (43.6, 70.3)	100.0 (100.0, 100.0)	91.8 (88.3, 94.3)	97.4 (95.5, 98.9)
16	CovEWS	98.6 (97.4, 99.4)	72.0 (51.0, 89.5)	54.7 (40.6, 68.4)	100.0 (100.0, 100.0)	90.6 (87.5, 93.5)	95.6 (91.0, 98.6)
16	SOFA	* 96.1 (93.7, 97.8)	* 52.1 (31.4, 74.8)	* 44.9 (30.6, 57.0)	100.0 (100.0, 100.0)	* 85.6 (81.7, 88.7)	* 85.8 (81.9, 91.9)
16	Yan et al. 2020	* 75.8 (69.2, 79.9)	* 53.5 (46.4, 57.3)	* 19.2 (13.7, 26.7)	* 95.2 (83.3, 100.0)	* 56.3 (51.3, 60.9)	* 53.3 (00.0, 60.2)
16	COVER_F	* 86.0 (73.8, 94.6)	* 21.6 (10.7, 41.6)	* 30.5 (19.0, 43.0)	* 84.2 (62.5, 100.0)	* 82.3 (77.8, 86.3)	* 27.2 (19.0, 84.3)
16	MEWS	* 85.5 (78.3, 90.9)	* 23.8 (14.9, 33.8)	* 23.9 (17.3, 31.1)	* 83.3 (70.4, 92.3)	* 79.2 (77.1, 81.5)	* 13.2 (00.0, 15.2)
16	Liang et al. 2020	* 86.9 (73.7, 94.5)	* 08.0 (01.5, 19.1)	* 08.0 (04.6, 12.1)	* 90.0 (71.4, 100.0)	* 00.6 (00.0, 01.6)	* 00.0 (00.0, 03.5)
24	CovEWS (linear)	98.3 (96.7, 99.3)	70.7 (48.1, 87.6)	52.9 (37.3, 64.8)	100.0 (100.0, 100.0)	90.8 (87.2, 93.3)	95.1 (90.7, 98.4)
24	CovEWS	98.1 (96.3, 99.2)	71.6 (51.8, 87.3)	49.2 (33.9, 62.4)	100.0 (100.0, 100.0)	89.2 (85.8, 92.5)	92.3 (88.6, 97.7)
24	SOFA	* 94.9 (91.5, 97.3)	* 41.3 (22.6, 65.4)	* 40.0 (27.0, 51.7)	* 95.2 (80.0, 100.0)	* 85.6 (81.9, 89.0)	* 81.3 (63.3, 91.2)
24	COVER_F	* 87.3 (73.2, 94.2)	* 19.3 (07.5, 39.2)	* 27.9 (14.1, 40.8)	* 83.0 (54.1, 100.0)	* 82.7 (78.3, 86.7)	* 24.9 (18.4, 84.4)
24	MEWS	* 85.8 (78.0, 91.3)	* 22.4 (14.2, 33.6)	* 24.0 (18.2, 30.6)	* 86.5 (75.6, 95.5)	* 78.4 (76.3, 80.8)	* 13.6 (00.0, 77.5)
24	Liang et al. 2020	* 89.0 (84.1, 93.3)	* 02.2 (01.3, 03.5)	* 07.2 (03.9, 11.4)	* 93.8 (77.8, 100.0)	* 00.9 (00.0, 02.0)	* 00.0 (00.0, 06.2)
24	Yan et al. 2020	* 72.2 (64.1, 78.2)	* 50.5 (42.2, 56.1)	* 17.4 (11.8, 24.9)	* 90.9 (76.4, 100.0)	* 53.9 (48.9, 58.8)	* 00.0 (00.0, 57.3)
48	CovEWS (linear)	98.2 (96.6, 99.4)	69.0 (38.4, 88.5)	45.1 (29.1, 58.5)	100.0 (100.0, 100.0)	89.4 (86.0, 92.4)	93.0 (89.3, 98.7)
48	CovEWS	98.1 (96.3, 99.2)	69.2 (46.5, 86.5)	40.5 (26.4, 53.7)	100.0 (100.0, 100.0)	87.1 (83.0, 90.4)	92.5 (88.9, 96.9)
48	SOFA	* 94.2 (89.0, 97.5)	* 34.0 (15.7, 67.0)	* 33.0 (19.4, 46.8)	* 88.1 (63.1, 100.0)	* 85.3 (81.1, 88.7)	* 67.9 (62.8, 93.1)
48	COVER_F	* 84.3 (68.5, 94.0)	* 14.2 (05.2, 36.7)	* 21.3 (09.3, 32.8)	* 77.4 (42.9, 100.0)	* 82.1 (77.3, 86.3)	* 23.7 (17.4, 84.0)
48	Liang et al. 2020	* 89.5 (82.9, 94.0)	* 01.8 (00.9, 03.0)	* 05.7 (02.9, 09.7)	* 91.7 (72.7, 100.0)	* 00.9 (00.0, 02.2)	* 00.0 (00.0, 05.9)
48	Yan et al. 2020	* 71.6 (61.2, 78.2)	* 49.0 (37.3, 55.2)	* 15.2 (09.0, 22.2)	* 88.2 (66.7, 100.0)	* 54.3 (48.9, 59.5)	* 00.0 (00.0, 56.7)
48	MEWS	* 77.1 (69.6, 84.6)	* 17.2 (10.5, 26.8)	* 22.2 (15.3, 29.7)	* 73.7 (61.4, 86.0)	* 78.6 (75.6, 81.1)	* 00.0 (00.0, 15.2)
96	CovEWS	97.5 (94.8, 99.0)	57.0 (25.7, 80.9)	37.7 (23.5, 52.4)	100.0 (100.0, 100.0)	87.6 (82.6, 90.7)	90.8 (86.1, 97.6)
96	CovEWS (linear)	* 96.1 (91.0, 99.2)	52.9 (24.0, 77.3)	35.9 (18.6, 50.0)	* 86.7 (54.5, 100.0)	89.2 (84.7, 91.8)	* 82.0 (73.8, 98.7)
96	COVER_F	* 89.2 (80.7, 95.6)	* 13.2 (03.1, 36.6)	* 15.9 (03.6, 29.2)	* 75.0 (25.0, 100.0)	* 82.5 (77.3, 87.0)	* 77.3 (70.7, 87.6)
96	Liang et al. 2020	* 88.3 (78.4, 94.6)	* 01.3 (00.5, 02.5)	* 04.0 (01.4, 07.7)	* 85.7 (57.0, 100.0)	* 00.7 (00.0, 01.8)	* 00.7 (00.0, 10.3)
96	SOFA	* 90.5 (76.7, 97.1)	* 28.1 (10.8, 57.0)	* 30.6 (15.9, 44.8)	* 85.7 (54.5, 100.0)	* 86.2 (82.2, 89.7)	* 00.0 (00.0, 92.1)
96	Yan et al. 2020	* 65.7 (53.0, 76.8)	* 43.2 (30.0, 53.5)	* 12.6 (06.5, 19.6)	* 78.6 (53.2, 100.0)	* 53.1 (47.4, 58.4)	* 00.0 (00.0, 52.7)
96	MEWS	* 78.2 (70.3, 85.9)	* 17.9 (09.5, 29.5)	* 22.7 (15.4, 30.2)	* 76.5 (63.2, 89.3)	* 76.8 (73.7, 79.3)	* 00.0 (00.0, 16.2)
192	CovEWS	98.4 (95.6, 99.9)	62.8 (15.0, 96.6)	26.1 (09.3, 40.8)	100.0 (100.0, 100.0)	87.2 (82.2, 90.8)	96.1 (93.1, 99.6)
192	CovEWS (linear)	98.8 (95.1, 100.0)	77.0 (19.8, 100.0)	25.8 (08.7, 41.7)	100.0 (100.0, 100.0)	86.8 (81.6, 90.7)	* 93.8 (88.7, 100.0)
192	SOFA	* 95.8 (92.1, 98.5)	* 19.5 (06.0, 39.1)	* 12.5 (04.1, 21.1)	100.0 (100.0, 100.0)	* 67.2 (62.4, 73.4)	* 92.0 (88.5, 97.0)
192	COVER_F	* 89.7 (79.4, 98.4)	* 15.8 (02.1, 52.9)	* 16.0 (03.8, 29.0)	* 83.3 (33.3, 100.0)	* 82.4 (77.2, 87.2)	* 77.3 (69.4, 97.1)
192	Liang et al. 2020	* 89.0 (75.7, 97.0)	* 01.1 (00.3, 02.3)	* 00.0 (00.0, 00.0)	* 00.0 (00.0, 00.0)	* 55.0 (48.5, 61.2)	* 03.7 (01.2, 16.1)
192	Yan et al. 2020	* 71.1 (57.9, 78.6)	* 48.7 (34.1, 54.9)	* 11.7 (05.7, 19.1)	* 90.0 (62.5, 100.0)	* 52.6 (46.4, 59.3)	* 00.0 (00.0, 57.2)
192	MEWS	* 75.0 (66.1, 83.9)	* 15.2 (07.7, 28.3)	* 21.0 (13.1, 30.1)	* 71.4 (55.6, 86.2)	* 76.5 (73.6, 80.0)	* 00.0 (00.0, 17.1)
