# Supplementary material for: Real-time prediction of COVID-19 related mortality using electronic health records
Source: Nat Commun. 2021 Feb 16;12:1058. doi: 10.1038/s41467-020-20816-7 (PMC7886884; doi:10.1038/s41467-020-20816-7)
Supplement: Supplementary file 8 — Supplementary Data 6 [file 41467_2020_20816_MOESM8_ESM.csv]

Timeframe	Model	AUC	AUPR	F1	Sensitivity	Specificity	Spec.@95%Sens.
1	CovEWS	96.7 (96.2, 97.4)	67.5 (63.1, 72.2)	56.9 (53.6, 60.0)	91.3 (88.6, 94.1)	90.8 (90.0, 91.5)	87.3 (82.7, 89.4)
1	CovEWS (linear)	96.8 (96.1, 97.3)	71.7 (66.8, 75.3)	* 54.6 (51.6, 57.2)	* 89.8 (87.1, 92.3)	* 90.4 (89.8, 91.1)	* 85.3 (81.9, 87.8)
1	COVER_F	* 65.2 (62.7, 67.7)	* 08.8 (07.8, 09.7)	* 16.9 (15.5, 18.3)	* 74.9 (70.9, 78.9)	* 51.2 (50.0, 52.5)	* 21.0 (12.8, 32.8)
1	MEWS	* 89.6 (84.4, 93.6)	* 26.3 (17.4, 41.8)	* 21.7 (15.7, 27.5)	* 87.5 (77.8, 95.9)	* 81.0 (79.3, 82.9)	* 13.5 (11.9, 80.0)
1	Liang et al. 2020	* 82.1 (80.1, 84.4)	* 04.1 (03.6, 05.2)	* 02.3 (01.1, 03.7)	* 03.0 (01.5, 04.7)	* 88.7 (88.0, 89.5)	* 00.4 (00.3, 00.6)
1	SOFA	* 90.3 (88.6, 91.6)	* 48.5 (44.0, 52.8)	* 49.2 (45.8, 51.8)	* 77.6 (73.6, 81.1)	* 90.2 (89.5, 90.8)	* 00.0 (00.0, 00.0)
1	Yan et al. 2020	* 82.3 (80.2, 84.0)	* 54.1 (51.5, 56.2)	* 38.9 (36.3, 41.4)	* 81.5 (77.5, 84.9)	* 83.2 (82.2, 84.0)	* 00.0 (00.0, 00.0)
2	CovEWS	96.8 (96.3, 97.4)	67.1 (62.9, 71.8)	56.8 (53.4, 59.9)	91.3 (88.6, 94.1)	90.8 (90.0, 91.5)	87.4 (84.0, 89.5)
2	CovEWS (linear)	96.7 (96.1, 97.2)	70.9 (65.9, 74.4)	* 51.0 (48.0, 53.9)	91.6 (89.1, 94.1)	* 88.4 (87.7, 89.2)	* 84.7 (81.9, 87.6)
2	COVER_F	* 65.2 (62.7, 67.7)	* 08.8 (07.8, 09.7)	* 16.9 (15.5, 18.3)	* 74.9 (70.9, 78.9)	* 51.2 (50.0, 52.5)	* 21.0 (12.8, 32.8)
2	MEWS	* 90.1 (85.1, 93.8)	* 27.6 (16.8, 43.0)	* 22.0 (15.8, 27.9)	* 89.2 (78.3, 96.1)	* 81.0 (79.3, 82.9)	* 13.7 (11.9, 81.2)
2	Liang et al. 2020	* 82.2 (80.3, 84.6)	* 04.1 (03.6, 05.2)	* 02.1 (01.0, 03.3)	* 02.8 (01.3, 04.4)	* 88.7 (88.0, 89.5)	* 00.4 (00.3, 00.6)
2	SOFA	* 90.2 (88.7, 91.6)	* 48.1 (43.5, 52.3)	* 48.8 (45.5, 51.8)	* 77.3 (73.1, 81.3)	* 90.2 (89.5, 90.8)	* 00.0 (00.0, 71.8)
2	Yan et al. 2020	* 82.2 (80.2, 83.9)	* 54.0 (51.4, 55.9)	* 38.8 (36.1, 41.3)	* 81.4 (77.6, 84.8)	* 83.2 (82.2, 84.0)	* 00.0 (00.0, 00.0)
4	CovEWS	96.7 (96.1, 97.2)	65.8 (60.7, 70.6)	55.0 (51.6, 58.1)	91.8 (89.2, 94.6)	89.9 (89.2, 90.7)	86.6 (82.7, 89.0)
4	CovEWS (linear)	* 96.5 (95.8, 97.1)	68.6 (63.5, 72.4)	* 50.9 (48.1, 53.7)	91.8 (89.0, 94.1)	* 88.4 (87.7, 89.2)	* 84.1 (81.3, 87.5)
4	COVER_F	* 65.2 (62.7, 67.7)	* 08.8 (07.8, 09.7)	* 16.8 (15.4, 18.3)	* 74.8 (70.8, 78.8)	* 51.2 (50.0, 52.5)	* 21.0 (12.8, 32.8)
4	MEWS	* 89.6 (85.2, 93.5)	* 25.8 (15.5, 39.4)	* 22.0 (15.8, 28.0)	* 89.3 (80.0, 96.8)	* 81.0 (79.3, 82.9)	* 13.7 (11.9, 81.6)
4	Liang et al. 2020	* 82.3 (80.7, 84.7)	* 03.9 (03.5, 04.5)	* 02.1 (01.0, 03.1)	* 03.3 (01.5, 05.0)	* 84.8 (83.9, 85.7)	* 00.4 (00.3, 00.7)
4	SOFA	* 89.9 (88.3, 91.2)	* 47.0 (42.5, 51.0)	* 48.2 (44.7, 51.1)	* 76.0 (72.3, 80.0)	90.2 (89.5, 90.8)	* 00.0 (00.0, 00.0)
4	Yan et al. 2020	* 82.8 (80.7, 84.4)	* 54.5 (52.0, 56.5)	* 39.1 (36.5, 41.7)	* 82.4 (78.7, 85.9)	* 83.2 (82.2, 84.0)	* 00.0 (00.0, 00.0)
8	CovEWS	96.5 (95.9, 97.1)	63.5 (58.4, 68.3)	52.4 (49.1, 55.6)	91.5 (88.7, 94.2)	89.0 (88.3, 89.7)	85.1 (82.3, 88.0)
8	CovEWS (linear)	* 96.1 (95.3, 96.6)	66.1 (61.1, 70.0)	* 50.1 (47.0, 53.1)	* 90.3 (87.6, 92.9)	* 88.4 (87.7, 89.2)	* 82.9 (79.6, 86.0)
8	COVER_F	* 65.2 (62.6, 67.5)	* 08.7 (07.7, 09.6)	* 16.6 (15.1, 18.0)	* 74.5 (70.3, 78.5)	* 51.2 (50.0, 52.5)	* 21.0 (12.8, 32.8)
8	MEWS	* 89.0 (84.1, 93.0)	* 26.1 (16.1, 40.0)	* 21.7 (15.7, 27.5)	* 87.5 (77.8, 95.9)	* 81.0 (79.3, 82.9)	* 13.5 (11.9, 80.0)
8	Liang et al. 2020	* 82.4 (80.3, 84.6)	* 03.9 (03.5, 04.5)	* 02.1 (01.1, 03.1)	* 03.4 (01.7, 04.9)	* 84.8 (83.9, 85.7)	* 00.4 (00.3, 00.6)
8	SOFA	* 89.8 (88.2, 91.1)	* 45.8 (41.6, 50.0)	* 48.2 (45.0, 50.9)	* 76.2 (72.3, 79.8)	90.2 (89.5, 90.8)	* 00.0 (00.0, 00.0)
8	Yan et al. 2020	* 82.7 (80.9, 84.6)	* 54.4 (52.1, 56.4)	* 38.9 (36.5, 41.4)	* 82.5 (78.9, 86.0)	* 83.2 (82.2, 84.0)	* 00.0 (00.0, 00.0)
16	CovEWS	95.7 (95.0, 96.5)	64.1 (59.1, 69.3)	53.4 (50.0, 56.2)	91.1 (88.5, 93.7)	86.7 (85.8, 87.7)	82.0 (78.7, 85.6)
16	CovEWS (linear)	* 94.5 (93.6, 95.3)	64.6 (60.3, 68.4)	* 52.4 (49.4, 55.0)	* 84.7 (81.6, 88.1)	88.0 (87.1, 88.9)	* 74.5 (70.5, 79.3)
16	COVER_F	* 63.7 (61.1, 66.3)	* 10.4 (09.4, 11.7)	* 19.1 (17.3, 20.8)	* 69.3 (64.2, 73.5)	* 52.3 (51.0, 53.8)	* 18.9 (11.4, 30.3)
16	MEWS	* 85.5 (78.3, 90.9)	* 23.8 (14.9, 33.8)	* 23.9 (17.3, 31.1)	* 83.3 (70.4, 92.3)	* 79.2 (77.1, 81.5)	* 13.2 (00.0, 15.2)
16	Liang et al. 2020	* 81.1 (79.0, 83.2)	* 05.0 (04.4, 06.0)	* 02.5 (01.2, 03.7)	* 03.5 (01.7, 05.0)	* 84.9 (84.0, 85.8)	* 00.5 (00.3, 00.7)
16	SOFA	* 87.2 (85.4, 88.9)	* 43.6 (39.4, 47.6)	* 47.0 (43.9, 49.5)	* 72.6 (68.3, 75.9)	88.0 (87.2, 88.9)	* 00.0 (00.0, 00.0)
16	Yan et al. 2020	* 81.0 (79.0, 83.0)	* 55.0 (53.0, 57.2)	* 39.7 (37.3, 42.3)	* 82.6 (78.6, 86.5)	* 79.4 (78.2, 80.3)	* 00.0 (00.0, 00.0)
24	CovEWS	95.2 (94.3, 95.9)	63.7 (59.1, 68.9)	51.4 (48.2, 54.4)	90.9 (88.1, 93.5)	85.6 (84.5, 86.6)	79.3 (74.9, 83.3)
24	CovEWS (linear)	* 94.0 (92.9, 94.9)	64.1 (58.8, 67.8)	51.6 (48.1, 54.4)	* 83.8 (80.4, 86.7)	87.8 (86.9, 88.7)	* 73.6 (68.3, 79.1)
24	COVER_F	* 63.1 (60.6, 65.8)	* 10.4 (09.3, 11.7)	* 18.9 (17.3, 20.5)	* 68.5 (63.7, 72.6)	* 51.9 (50.6, 53.4)	* 18.7 (11.3, 29.7)
24	MEWS	* 85.8 (78.0, 91.3)	* 22.4 (14.2, 33.6)	* 24.0 (18.2, 30.6)	* 86.5 (75.6, 95.5)	* 78.4 (76.3, 80.8)	* 13.6 (00.0, 77.5)
24	Liang et al. 2020	* 80.3 (78.0, 82.5)	* 05.0 (04.5, 05.7)	* 02.8 (01.3, 04.0)	* 03.8 (01.8, 05.4)	* 85.0 (84.1, 85.9)	* 00.5 (00.3, 00.7)
24	SOFA	* 86.6 (84.7, 88.4)	* 42.9 (38.6, 47.1)	* 46.3 (42.9, 48.8)	* 71.8 (67.5, 75.8)	87.7 (86.8, 88.5)	* 00.0 (00.0, 00.0)
24	Yan et al. 2020	* 80.9 (78.6, 82.7)	* 55.0 (52.3, 57.0)	* 39.4 (36.9, 42.0)	* 82.7 (78.9, 86.2)	* 79.0 (77.7, 80.0)	* 00.0 (00.0, 00.0)
48	CovEWS	94.9 (93.9, 95.7)	62.8 (57.7, 68.1)	49.6 (45.9, 52.5)	92.2 (89.4, 94.9)	84.1 (82.9, 85.4)	77.8 (70.7, 84.0)
48	CovEWS (linear)	* 93.2 (92.0, 94.3)	* 62.0 (56.7, 65.7)	* 47.2 (44.0, 50.1)	* 87.0 (84.2, 90.0)	84.0 (82.9, 85.1)	* 70.8 (63.5, 76.1)
48	COVER_F	* 62.8 (60.1, 65.5)	* 10.2 (09.1, 11.4)	* 19.0 (17.1, 20.6)	* 68.8 (64.2, 73.3)	* 51.3 (49.7, 52.9)	* 18.4 (11.3, 28.2)
48	Liang et al. 2020	* 79.9 (77.6, 82.4)	* 05.0 (04.5, 05.8)	* 02.3 (01.0, 03.7)	* 03.0 (01.4, 04.8)	86.3 (85.4, 87.3)	* 00.4 (00.2, 00.6)
48	SOFA	* 86.6 (84.9, 88.4)	* 42.1 (37.7, 46.8)	* 45.4 (42.0, 48.3)	* 71.2 (66.8, 75.2)	87.4 (86.4, 88.1)	* 00.0 (00.0, 00.0)
48	Yan et al. 2020	* 80.2 (78.2, 82.0)	* 54.3 (52.0, 56.5)	* 38.2 (35.5, 40.7)	* 82.3 (78.3, 86.2)	* 78.0 (76.8, 79.0)	* 00.0 (00.0, 00.0)
48	MEWS	* 77.1 (69.6, 84.6)	* 17.2 (10.5, 26.8)	* 22.2 (15.3, 29.7)	* 73.7 (61.4, 86.0)	* 78.6 (75.6, 81.1)	* 00.0 (00.0, 15.2)
96	CovEWS	93.7 (92.4, 94.8)	57.5 (51.2, 63.5)	48.2 (44.7, 51.7)	87.3 (83.6, 90.9)	85.1 (83.9, 86.3)	74.1 (65.0, 81.1)
96	CovEWS (linear)	* 91.7 (90.2, 92.9)	57.1 (51.5, 62.0)	* 42.1 (38.3, 45.1)	* 83.7 (80.0, 87.1)	* 82.6 (81.3, 83.8)	* 66.7 (56.9, 73.6)
96	COVER_F	* 62.1 (59.3, 64.9)	* 09.7 (08.6, 11.1)	* 18.0 (16.1, 19.6)	* 68.3 (63.6, 72.8)	* 50.4 (48.8, 52.1)	* 16.7 (10.3, 28.1)
96	Liang et al. 2020	* 79.6 (77.4, 81.9)	* 04.6 (04.1, 05.6)	* 02.1 (00.6, 03.6)	* 02.0 (00.6, 03.6)	92.2 (91.4, 92.9)	* 00.5 (00.3, 00.8)
96	SOFA	* 84.9 (82.5, 87.1)	* 37.6 (32.4, 42.4)	* 41.4 (37.6, 44.5)	* 66.8 (62.5, 71.5)	86.8 (85.8, 87.8)	* 00.0 (00.0, 00.0)
96	Yan et al. 2020	* 79.7 (77.1, 81.7)	* 53.2 (50.6, 55.8)	* 36.8 (34.0, 39.8)	* 81.5 (76.7, 85.4)	* 77.9 (76.5, 79.0)	* 00.0 (00.0, 00.0)
96	MEWS	* 78.2 (70.3, 85.9)	* 17.9 (09.5, 29.5)	* 22.7 (15.4, 30.2)	* 76.5 (63.2, 89.3)	* 76.8 (73.7, 79.3)	* 00.0 (00.0, 16.2)
192	CovEWS	92.2 (90.5, 93.7)	50.6 (43.5, 57.7)	42.2 (37.9, 45.9)	84.6 (79.8, 89.5)	84.7 (83.5, 85.8)	62.8 (56.3, 75.5)
192	CovEWS (linear)	* 90.3 (88.1, 92.0)	51.2 (44.2, 56.9)	* 35.8 (32.0, 39.1)	* 84.0 (78.9, 87.6)	* 79.6 (78.3, 81.0)	* 61.7 (53.6, 69.2)
192	COVER_F	* 62.1 (58.7, 65.6)	* 08.2 (07.1, 09.6)	* 15.9 (14.2, 18.1)	* 69.7 (63.5, 75.1)	* 50.5 (48.8, 52.3)	* 12.5 (09.9, 28.7)
192	Liang et al. 2020	* 76.1 (73.3, 79.2)	* 04.0 (03.4, 05.4)	* 02.3 (00.8, 04.4)	* 02.5 (00.8, 04.6)	92.4 (91.5, 93.2)	* 00.4 (00.2, 00.6)
192	SOFA	* 83.3 (80.5, 85.7)	* 29.7 (25.0, 35.4)	* 35.5 (31.4, 39.0)	* 64.3 (58.8, 70.6)	86.5 (85.4, 87.4)	* 00.0 (00.0, 00.0)
192	Yan et al. 2020	* 78.1 (75.6, 80.7)	49.8 (47.1, 52.5)	* 32.2 (28.3, 35.4)	* 77.9 (72.9, 83.0)	* 78.3 (77.0, 79.5)	* 00.0 (00.0, 00.0)
192	MEWS	* 75.0 (66.1, 83.9)	* 15.2 (07.7, 28.3)	* 21.0 (13.1, 30.1)	* 71.4 (55.6, 86.2)	* 76.5 (73.6, 80.0)	* 00.0 (00.0, 17.1)
