# Supplementary material for: Real-time prediction of COVID-19 related mortality using electronic health records
Source: Nat Commun. 2021 Feb 16;12:1058. doi: 10.1038/s41467-020-20816-7 (PMC7886884; doi:10.1038/s41467-020-20816-7)
Supplement: Supplementary file 9 — Supplementary Data 7 [file 41467_2020_20816_MOESM9_ESM.csv]

Timeframe	Model	AUC	AUPR	F1	Sensitivity	Specificity	Spec.@95%Sens.
1	CovEWS (linear)	96.7 (95.6, 97.5)	50.0 (43.3, 57.3)	40.5 (36.5, 44.1)	85.4 (80.6, 89.3)	93.8 (93.2, 94.3)	86.3 (77.7, 89.6)
1	CovEWS	96.6 (95.1, 97.6)	49.4 (43.3, 55.8)	42.2 (38.3, 46.6)	86.9 (82.8, 91.0)	94.1 (93.6, 94.6)	85.5 (77.8, 91.2)
1	Liang et al. 2020	* 84.4 (81.6, 86.7)	* 18.8 (15.2, 23.6)	* 16.3 (14.2, 18.7)	* 77.8 (72.3, 82.9)	* 79.8 (78.8, 80.5)	* 34.0 (20.9, 45.4)
1	COVER_F	* 69.8 (66.4, 72.3)	* 04.4 (03.7, 05.2)	* 08.2 (07.0, 09.2)	* 77.0 (70.9, 81.6)	* 55.5 (54.6, 56.5)	* 17.8 (14.5, 26.3)
1	SOFA	* 91.4 (88.9, 93.1)	* 28.1 (23.6, 34.0)	* 29.5 (26.7, 32.7)	* 81.2 (75.9, 86.1)	* 90.3 (89.7, 91.0)	* 00.0 (00.0, 74.5)
1	Yan et al. 2020	* 84.0 (81.3, 85.8)	* 47.6 (44.6, 50.0)	* 22.5 (20.2, 25.2)	* 82.0 (76.8, 86.0)	* 85.9 (85.0, 86.6)	* 00.0 (00.0, 00.0)
1	MEWS	* 78.9 (75.4, 82.7)	* 23.5 (17.9, 28.9)	* 23.3 (20.6, 25.8)	* 69.9 (64.1, 75.8)	* 88.8 (88.0, 89.4)	* 00.0 (00.0, 08.1)
2	CovEWS (linear)	96.7 (95.5, 97.5)	49.2 (42.7, 56.4)	36.6 (33.0, 40.2)	86.5 (82.0, 90.3)	92.5 (91.9, 93.0)	86.3 (77.7, 90.7)
2	CovEWS	96.6 (95.1, 97.6)	49.4 (43.0, 55.5)	42.5 (38.3, 46.7)	87.5 (83.4, 91.4)	94.1 (93.6, 94.6)	85.8 (77.8, 91.2)
2	Liang et al. 2020	* 84.5 (81.7, 86.9)	* 18.8 (15.2, 23.4)	* 16.4 (14.4, 18.8)	* 78.2 (73.0, 83.1)	* 79.8 (78.8, 80.5)	* 34.0 (20.9, 45.4)
2	COVER_F	* 69.8 (66.4, 72.3)	* 04.4 (03.7, 05.2)	* 08.2 (07.0, 09.2)	* 77.0 (70.9, 81.6)	* 55.5 (54.6, 56.5)	* 17.8 (14.5, 26.3)
2	SOFA	* 91.1 (88.7, 92.8)	* 27.6 (23.1, 33.5)	* 29.5 (26.8, 32.7)	* 81.2 (76.1, 86.1)	* 90.4 (89.7, 91.0)	* 00.0 (00.0, 74.4)
2	Yan et al. 2020	* 84.0 (81.3, 85.8)	* 47.6 (44.6, 50.0)	* 22.5 (20.2, 25.2)	* 82.0 (76.8, 86.0)	* 85.9 (85.0, 86.6)	* 00.0 (00.0, 00.0)
2	MEWS	* 80.1 (76.3, 83.9)	* 22.7 (17.0, 28.2)	* 23.9 (21.0, 26.8)	* 72.0 (65.9, 78.0)	* 88.8 (88.0, 89.4)	* 00.0 (00.0, 08.1)
4	CovEWS	96.5 (95.1, 97.6)	46.3 (40.4, 52.8)	40.4 (36.5, 44.5)	88.4 (84.3, 92.7)	93.6 (93.0, 94.2)	85.7 (81.9, 90.0)
4	CovEWS (linear)	96.5 (95.4, 97.4)	48.0 (41.4, 55.2)	* 36.0 (32.4, 39.9)	* 85.8 (81.4, 90.0)	* 92.5 (91.9, 93.0)	85.6 (76.2, 89.1)
4	Liang et al. 2020	* 85.1 (81.9, 87.3)	* 18.5 (14.8, 23.1)	* 16.0 (14.1, 18.5)	* 77.9 (72.4, 82.8)	* 79.8 (78.8, 80.5)	* 34.6 (21.9, 46.6)
4	COVER_F	* 69.9 (66.5, 72.5)	* 04.4 (03.6, 05.1)	* 08.1 (06.9, 09.1)	* 76.9 (71.1, 81.7)	* 55.5 (54.6, 56.5)	* 18.1 (14.4, 37.5)
4	SOFA	* 90.9 (88.5, 92.7)	* 26.4 (22.3, 32.4)	* 28.9 (25.8, 32.0)	* 80.5 (75.0, 85.6)	* 90.4 (89.7, 91.0)	* 00.0 (00.0, 74.4)
4	Yan et al. 2020	* 84.2 (81.7, 86.1)	48.0 (45.1, 50.0)	* 22.4 (20.0, 25.0)	* 82.4 (77.9, 86.5)	* 85.9 (85.0, 86.6)	* 00.0 (00.0, 00.0)
4	MEWS	* 78.9 (75.1, 82.7)	* 20.3 (15.5, 25.0)	* 23.2 (20.2, 26.1)	* 70.3 (64.4, 76.1)	* 88.8 (88.0, 89.4)	* 00.0 (00.0, 07.9)
8	CovEWS	96.5 (94.9, 97.5)	43.8 (37.7, 50.4)	37.4 (33.5, 40.7)	87.7 (83.3, 92.1)	92.9 (92.3, 93.5)	86.0 (81.9, 91.5)
8	CovEWS (linear)	96.4 (95.3, 97.3)	44.0 (37.4, 51.3)	* 36.1 (32.6, 40.0)	87.8 (83.8, 92.1)	* 92.5 (91.9, 93.0)	* 84.9 (75.9, 90.1)
8	Liang et al. 2020	* 85.5 (82.3, 87.6)	* 19.2 (14.9, 24.4)	* 16.0 (14.2, 18.4)	* 79.0 (73.7, 84.3)	* 79.8 (78.8, 80.5)	* 34.4 (21.7, 54.7)
8	COVER_F	* 69.7 (66.2, 72.2)	* 04.2 (03.5, 05.0)	* 07.8 (06.7, 08.9)	* 76.2 (70.0, 81.5)	* 55.5 (54.6, 56.5)	* 18.0 (14.3, 37.2)
8	SOFA	* 90.1 (87.8, 92.1)	* 25.4 (21.5, 31.5)	* 27.8 (24.9, 31.1)	* 78.6 (73.7, 84.1)	* 90.3 (89.7, 91.0)	* 00.0 (00.0, 01.8)
8	Yan et al. 2020	* 84.0 (81.5, 85.9)	47.6 (44.8, 49.8)	* 21.9 (19.5, 24.6)	* 82.1 (76.8, 85.9)	* 85.9 (85.0, 86.6)	* 00.0 (00.0, 00.0)
8	MEWS	* 78.0 (74.7, 82.2)	* 18.0 (13.8, 22.2)	* 22.0 (19.4, 24.9)	* 68.1 (62.0, 73.8)	* 88.8 (88.0, 89.4)	* 00.0 (00.0, 08.4)
16	CovEWS	95.3 (93.5, 96.4)	42.1 (36.2, 49.4)	38.1 (34.1, 41.7)	86.7 (81.7, 90.9)	91.2 (90.4, 91.9)	82.5 (73.7, 86.8)
16	CovEWS (linear)	95.1 (93.7, 96.3)	41.4 (35.4, 48.8)	38.2 (34.2, 42.4)	* 81.9 (77.3, 86.6)	92.0 (91.3, 92.6)	* 79.2 (71.6, 86.0)
16	Liang et al. 2020	* 83.0 (79.8, 85.4)	* 19.8 (15.2, 25.2)	* 19.6 (17.2, 22.1)	* 70.4 (64.3, 76.5)	* 82.2 (81.1, 83.1)	* 27.9 (22.4, 42.2)
16	COVER_F	* 68.3 (64.7, 70.9)	* 05.2 (04.3, 06.1)	* 09.6 (08.1, 10.7)	* 77.1 (71.2, 82.7)	* 53.1 (52.0, 54.2)	* 16.8 (03.9, 35.2)
16	SOFA	* 87.8 (84.8, 90.0)	* 23.8 (19.2, 29.4)	* 27.7 (24.3, 31.1)	* 75.9 (70.0, 81.5)	* 88.0 (87.2, 88.8)	* 00.0 (00.0, 00.0)
16	Yan et al. 2020	* 81.9 (78.9, 84.2)	47.6 (44.1, 50.0)	* 22.7 (19.8, 25.2)	* 81.1 (75.5, 86.0)	* 82.7 (81.6, 83.5)	* 00.0 (00.0, 00.0)
16	MEWS	* 75.3 (71.4, 78.9)	* 17.8 (14.0, 21.8)	* 24.4 (21.2, 27.6)	* 66.1 (59.6, 71.4)	* 87.8 (87.0, 88.4)	* 00.0 (00.0, 00.0)
24	CovEWS	94.3 (92.4, 95.9)	40.4 (34.0, 47.5)	35.0 (31.3, 38.6)	84.9 (80.2, 89.2)	90.1 (89.4, 90.9)	78.6 (57.1, 82.9)
24	CovEWS (linear)	94.4 (92.8, 95.8)	40.7 (34.6, 48.0)	37.1 (33.2, 41.3)	* 81.4 (76.4, 86.6)	91.6 (90.9, 92.3)	* 75.7 (61.3, 83.1)
24	Liang et al. 2020	* 82.4 (78.6, 85.1)	* 20.6 (15.2, 25.5)	* 17.5 (15.2, 19.6)	* 78.0 (71.8, 83.7)	* 76.3 (75.0, 77.4)	* 25.2 (08.0, 36.1)
24	COVER_F	* 68.1 (64.3, 70.8)	* 05.2 (04.2, 06.1)	* 09.4 (07.9, 10.6)	* 76.5 (70.4, 81.9)	* 52.4 (51.3, 53.5)	* 16.6 (04.0, 36.2)
24	SOFA	* 87.0 (84.4, 89.6)	* 21.8 (17.8, 27.1)	* 26.5 (23.4, 30.3)	* 74.4 (67.6, 81.3)	* 87.4 (86.7, 88.2)	* 00.0 (00.0, 00.0)
24	Yan et al. 2020	* 81.6 (78.9, 83.9)	47.4 (44.0, 49.8)	* 22.1 (19.6, 25.0)	* 81.2 (76.1, 85.5)	* 82.0 (80.9, 83.0)	* 00.0 (00.0, 00.0)
24	MEWS	* 76.9 (73.5, 80.9)	* 17.2 (13.6, 21.5)	* 24.6 (21.3, 27.6)	* 67.3 (61.2, 72.4)	* 87.7 (86.7, 88.4)	* 00.0 (00.0, 08.7)
48	CovEWS	93.9 (91.8, 95.5)	38.6 (32.4, 46.3)	34.1 (30.4, 37.5)	86.2 (81.3, 90.9)	89.3 (88.4, 90.2)	77.2 (45.5, 82.5)
48	CovEWS (linear)	* 93.6 (91.6, 95.1)	38.6 (31.1, 46.2)	* 32.7 (28.7, 37.0)	* 84.3 (79.2, 88.9)	* 88.9 (88.2, 89.7)	* 73.0 (59.4, 80.3)
48	Liang et al. 2020	* 81.6 (78.1, 84.4)	* 17.8 (12.9, 22.2)	* 16.7 (14.2, 19.2)	* 78.3 (72.3, 84.2)	* 74.7 (73.4, 75.8)	* 21.7 (04.7, 37.7)
48	COVER_F	* 67.6 (63.7, 70.5)	* 05.1 (04.2, 06.2)	* 09.6 (08.1, 11.2)	* 73.6 (66.3, 79.1)	* 55.0 (53.7, 56.2)	* 15.8 (03.1, 34.3)
48	SOFA	* 86.7 (84.0, 89.4)	* 21.4 (17.3, 27.1)	* 25.2 (21.8, 29.2)	* 71.5 (64.4, 78.1)	* 86.9 (86.1, 87.8)	* 00.0 (00.0, 69.0)
48	Yan et al. 2020	* 81.1 (77.7, 83.5)	47.2 (43.4, 49.6)	* 21.9 (18.8, 24.5)	* 80.8 (74.4, 85.6)	* 81.4 (80.3, 82.4)	* 00.0 (00.0, 00.0)
48	MEWS	* 70.3 (64.7, 74.4)	* 13.2 (09.9, 16.3)	* 22.0 (18.2, 25.3)	* 59.0 (51.3, 65.4)	* 87.5 (86.5, 88.3)	* 00.0 (00.0, 00.0)
96	CovEWS (linear)	93.1 (91.0, 94.6)	35.8 (29.8, 44.5)	27.8 (24.1, 31.9)	81.4 (75.5, 86.9)	88.0 (87.3, 88.8)	72.6 (58.5, 80.1)
96	CovEWS	93.1 (90.9, 94.9)	34.3 (28.4, 42.6)	30.2 (26.6, 34.6)	81.7 (74.3, 87.0)	89.4 (88.6, 90.2)	71.6 (54.8, 81.0)
96	Liang et al. 2020	* 78.1 (73.6, 82.0)	* 13.8 (09.5, 18.7)	* 14.4 (11.9, 17.1)	* 73.0 (65.7, 79.4)	* 74.8 (73.5, 76.1)	* 14.2 (02.2, 35.0)
96	COVER_F	* 66.3 (61.1, 69.6)	* 04.4 (03.5, 05.4)	* 08.3 (06.7, 09.6)	* 75.4 (68.2, 81.1)	* 51.2 (49.9, 52.5)	* 14.0 (02.9, 32.7)
96	SOFA	* 85.3 (82.2, 88.3)	* 17.7 (14.1, 23.1)	* 23.3 (20.0, 27.0)	* 72.9 (66.3, 80.5)	* 86.5 (85.6, 87.4)	* 00.0 (00.0, 00.0)
96	Yan et al. 2020	* 78.7 (75.1, 81.3)	43.7 (39.4, 46.8)	* 18.9 (16.1, 21.9)	* 75.9 (68.4, 81.5)	* 81.4 (80.2, 82.4)	* 00.0 (00.0, 00.0)
96	MEWS	* 67.2 (62.6, 72.3)	* 11.5 (08.8, 15.2)	* 17.8 (15.1, 21.2)	* 51.7 (43.9, 59.9)	* 87.1 (86.1, 88.2)	* 00.0 (00.0, 00.0)
192	CovEWS	92.9 (90.8, 94.7)	28.6 (20.7, 38.7)	26.0 (20.8, 30.5)	78.2 (68.8, 85.4)	89.8 (88.9, 90.8)	71.2 (56.4, 81.9)
192	CovEWS (linear)	* 91.7 (89.3, 93.9)	* 27.0 (21.2, 37.6)	* 20.8 (17.0, 25.5)	77.8 (69.1, 86.5)	* 86.4 (85.5, 87.4)	70.6 (42.7, 76.4)
192	COVER_F	* 65.5 (60.1, 69.7)	* 03.4 (02.4, 04.5)	* 06.6 (04.9, 08.1)	* 73.2 (63.6, 81.2)	* 50.9 (49.4, 52.6)	* 18.3 (11.3, 33.4)
192	Liang et al. 2020	* 73.6 (67.7, 78.5)	* 11.3 (06.4, 16.9)	* 09.9 (07.7, 11.9)	* 70.2 (61.8, 79.4)	* 70.0 (68.5, 71.6)	* 05.8 (00.0, 30.3)
192	SOFA	* 84.5 (80.8, 88.0)	* 13.3 (09.4, 19.8)	* 18.0 (14.4, 22.1)	* 68.2 (58.3, 78.1)	* 86.1 (85.1, 87.2)	* 00.0 (00.0, 00.0)
192	Yan et al. 2020	* 76.8 (72.3, 81.2)	40.2 (35.7, 45.4)	* 15.7 (12.6, 19.0)	* 71.1 (62.4, 80.0)	* 82.4 (81.3, 83.5)	* 00.0 (00.0, 00.0)
192	MEWS	* 72.2 (65.9, 77.5)	* 10.8 (07.1, 14.1)	* 17.7 (13.6, 21.0)	* 59.6 (50.5, 68.8)	* 87.7 (86.6, 88.6)	* 00.0 (00.0, 08.1)
