# Supplementary material for: Real-time prediction of COVID-19 related mortality using electronic health records
Source: Nat Commun. 2021 Feb 16;12:1058. doi: 10.1038/s41467-020-20816-7 (PMC7886884; doi:10.1038/s41467-020-20816-7)
Supplement: Supplementary file 10 — Supplementary Data 8 [file 41467_2020_20816_MOESM10_ESM.csv]

Timeframe	Model	AUC	AUPR	F1	Sensitivity	Specificity	Spec.@95%Sens.
1	CovEWS	97.7 (97.1, 98.3)	27.3 (21.8, 32.7)	22.1 (18.5, 25.4)	90.2 (84.7, 95.9)	95.0 (94.6, 95.3)	90.8 (87.6, 95.5)
1	CovEWS (linear)	97.8 (96.6, 98.6)	52.5 (42.5, 61.2)	25.0 (21.1, 29.3)	* 88.4 (81.4, 94.5)	95.8 (95.5, 96.1)	* 89.3 (81.6, 95.1)
1	COVER_F	* 88.2 (85.2, 90.8)	* 06.0 (03.9, 09.7)	* 05.7 (04.8, 06.6)	* 88.6 (82.5, 94.5)	* 76.3 (75.7, 76.9)	* 54.1 (45.4, 74.0)
1	Liang et al. 2020	* 90.7 (87.0, 93.8)	* 14.3 (09.9, 20.9)	* 09.5 (07.9, 11.2)	* 86.8 (80.2, 92.9)	* 86.7 (86.1, 87.2)	* 53.5 (14.5, 70.8)
1	SOFA	* 91.5 (88.8, 93.8)	* 15.9 (10.8, 22.3)	* 12.3 (10.2, 14.3)	* 83.0 (76.2, 89.5)	* 90.6 (90.1, 91.1)	* 00.0 (00.0, 71.6)
1	Yan et al. 2020	* 88.4 (84.8, 91.8)	46.9 (42.9, 50.4)	* 11.6 (09.7, 13.6)	* 87.5 (80.4, 94.3)	* 89.3 (88.9, 89.7)	* 00.0 (00.0, 00.0)
1	MEWS	* 81.0 (75.5, 86.9)	* 19.4 (11.9, 28.5)	* 06.4 (05.2, 07.7)	* 79.2 (72.4, 87.0)	* 81.4 (80.6, 82.0)	* 00.0 (00.0, 10.9)
2	CovEWS	97.7 (97.1, 98.2)	26.0 (20.8, 31.7)	22.1 (18.5, 25.4)	90.2 (84.7, 95.9)	95.0 (94.6, 95.3)	90.4 (87.3, 95.7)
2	CovEWS (linear)	97.7 (96.6, 98.6)	48.7 (38.3, 57.8)	22.5 (18.9, 25.9)	89.4 (82.8, 95.3)	95.1 (94.8, 95.5)	* 89.3 (82.4, 95.1)
2	COVER_F	* 88.2 (85.2, 90.8)	* 06.0 (03.9, 09.7)	* 05.7 (04.8, 06.6)	* 88.6 (82.5, 94.5)	* 76.3 (75.7, 76.9)	* 54.1 (45.4, 74.0)
2	Liang et al. 2020	* 90.8 (86.8, 93.8)	* 13.9 (09.6, 20.0)	* 09.5 (07.9, 11.2)	* 86.8 (80.2, 92.9)	* 86.7 (86.1, 87.2)	* 52.6 (14.4, 77.5)
2	SOFA	* 91.2 (88.2, 93.4)	* 15.4 (10.3, 21.9)	* 11.9 (09.8, 14.0)	* 81.0 (73.3, 87.2)	* 90.6 (90.1, 91.1)	* 00.0 (00.0, 71.6)
2	Yan et al. 2020	* 88.0 (84.0, 91.3)	46.4 (42.2, 49.9)	* 11.5 (09.6, 13.5)	* 86.7 (78.8, 93.3)	* 89.3 (88.9, 89.7)	* 00.0 (00.0, 00.0)
2	MEWS	* 82.2 (76.5, 87.2)	* 18.2 (11.1, 25.8)	* 06.6 (05.3, 07.9)	* 81.0 (74.1, 87.8)	* 81.4 (80.6, 82.0)	* 00.0 (00.0, 10.9)
4	CovEWS	97.7 (97.1, 98.2)	25.9 (20.7, 32.1)	20.8 (17.2, 24.0)	89.0 (83.0, 94.3)	94.6 (94.3, 95.0)	90.7 (88.2, 94.7)
4	CovEWS (linear)	97.8 (96.8, 98.5)	48.6 (36.9, 57.7)	22.1 (18.4, 25.6)	88.3 (81.3, 94.4)	95.1 (94.8, 95.5)	* 90.4 (82.4, 94.9)
4	COVER_F	* 88.2 (85.2, 90.8)	* 06.0 (03.9, 09.7)	* 05.6 (04.7, 06.5)	88.6 (82.5, 94.5)	* 76.3 (75.7, 76.9)	* 54.1 (45.3, 74.0)
4	Liang et al. 2020	* 91.3 (87.2, 94.1)	* 14.3 (09.7, 20.9)	* 09.5 (08.0, 11.3)	88.4 (82.1, 94.2)	* 86.7 (86.1, 87.2)	* 53.2 (14.3, 85.0)
4	SOFA	* 91.2 (88.1, 93.4)	* 14.8 (09.6, 20.6)	* 11.8 (09.8, 13.8)	* 80.4 (72.9, 87.0)	* 90.6 (90.1, 91.1)	* 00.0 (00.0, 71.6)
4	Yan et al. 2020	* 88.0 (84.0, 91.3)	46.2 (42.0, 49.9)	* 11.3 (09.3, 13.5)	* 86.4 (78.8, 93.3)	* 89.3 (88.9, 89.7)	* 00.0 (00.0, 00.0)
4	MEWS	* 79.1 (72.7, 84.3)	* 17.2 (10.2, 25.5)	* 06.1 (04.8, 07.3)	* 76.5 (67.6, 83.9)	* 81.4 (80.6, 82.0)	* 00.0 (00.0, 00.0)
8	CovEWS	97.5 (96.8, 98.1)	23.8 (18.9, 28.9)	19.8 (16.6, 23.0)	91.7 (86.7, 96.3)	94.2 (93.8, 94.6)	90.3 (87.3, 95.1)
8	CovEWS (linear)	* 97.1 (95.4, 98.4)	45.6 (35.0, 55.3)	21.6 (18.2, 24.6)	* 87.2 (80.0, 93.8)	95.1 (94.8, 95.5)	* 85.2 (76.6, 93.3)
8	Liang et al. 2020	* 92.0 (88.8, 94.5)	* 12.4 (08.7, 16.4)	* 09.5 (07.9, 11.2)	* 88.9 (83.1, 95.1)	* 86.7 (86.1, 87.2)	* 60.7 (32.9, 86.8)
8	COVER_F	* 88.7 (86.0, 91.3)	* 06.1 (03.9, 09.9)	* 05.6 (04.8, 06.5)	* 90.2 (83.2, 95.4)	* 76.3 (75.7, 76.9)	* 59.4 (45.5, 76.1)
8	SOFA	* 90.5 (87.6, 93.0)	* 13.3 (08.4, 18.8)	* 11.2 (09.1, 13.1)	* 77.3 (69.2, 84.6)	* 90.6 (90.1, 91.1)	* 00.0 (00.0, 71.6)
8	Yan et al. 2020	* 87.8 (83.9, 91.2)	46.1 (42.0, 49.8)	* 11.2 (09.3, 13.2)	* 86.2 (78.6, 93.2)	* 89.3 (88.9, 89.7)	* 00.0 (00.0, 00.0)
8	MEWS	* 79.4 (73.3, 84.7)	* 13.7 (08.3, 21.1)	* 05.9 (04.7, 07.0)	* 75.7 (65.4, 82.4)	* 81.4 (80.6, 82.0)	* 00.0 (00.0, 11.1)
16	CovEWS	95.8 (94.5, 97.0)	25.1 (19.3, 31.0)	22.4 (18.9, 25.6)	89.6 (83.5, 95.3)	90.8 (90.1, 91.5)	81.6 (67.0, 92.1)
16	CovEWS (linear)	* 95.2 (93.5, 96.9)	39.8 (29.9, 49.0)	25.2 (21.1, 28.8)	* 84.3 (77.8, 92.3)	92.6 (92.1, 93.2)	* 69.2 (51.3, 88.7)
16	Liang et al. 2020	* 88.9 (85.5, 92.0)	* 13.4 (09.4, 17.5)	* 12.7 (10.6, 15.0)	* 87.0 (80.5, 93.7)	* 82.1 (81.2, 83.0)	* 52.6 (27.8, 79.9)
16	COVER_F	* 84.6 (81.4, 87.7)	* 06.2 (04.6, 07.9)	* 09.0 (07.4, 10.5)	* 79.6 (71.3, 86.8)	* 76.1 (75.1, 77.2)	* 50.0 (35.7, 68.0)
16	SOFA	* 87.5 (84.1, 90.1)	* 13.3 (08.7, 18.5)	* 13.1 (10.7, 15.5)	* 74.1 (64.9, 82.5)	* 85.6 (84.8, 86.4)	* 00.0 (00.0, 66.2)
16	Yan et al. 2020	* 83.5 (79.8, 87.5)	45.6 (41.4, 49.9)	* 12.8 (10.5, 15.4)	* 84.0 (76.1, 92.2)	* 83.0 (82.2, 83.8)	* 00.0 (00.0, 00.0)
16	MEWS	* 79.3 (73.1, 84.3)	* 15.6 (09.4, 22.4)	* 10.0 (07.8, 11.8)	* 76.4 (68.3, 83.7)	* 79.5 (78.6, 80.4)	* 00.0 (00.0, 12.2)
24	CovEWS	95.6 (94.1, 96.9)	23.9 (18.5, 29.0)	22.3 (18.9, 25.8)	91.4 (85.7, 96.5)	90.0 (89.3, 90.7)	83.2 (59.2, 92.2)
24	CovEWS (linear)	* 95.1 (93.2, 97.0)	39.2 (28.8, 48.6)	25.1 (20.6, 29.0)	* 85.7 (78.9, 92.9)	92.1 (91.5, 92.7)	* 82.6 (40.1, 87.7)
24	COVER_F	* 85.4 (82.8, 87.8)	* 06.4 (04.8, 08.2)	* 09.3 (07.5, 10.8)	* 81.1 (72.3, 87.8)	* 75.2 (74.2, 76.3)	* 57.3 (45.9, 67.7)
24	Liang et al. 2020	* 88.7 (86.0, 91.4)	* 13.7 (09.9, 18.1)	* 14.7 (12.3, 17.2)	* 83.9 (76.4, 90.4)	* 84.8 (83.9, 85.6)	* 51.3 (29.1, 77.6)
24	SOFA	* 87.1 (83.7, 89.8)	* 13.5 (08.9, 19.1)	* 13.2 (10.8, 15.8)	* 73.6 (64.9, 82.1)	* 85.1 (84.3, 85.9)	* 00.0 (00.0, 65.6)
24	Yan et al. 2020	* 83.4 (79.9, 87.3)	46.0 (42.0, 50.2)	* 13.0 (10.8, 15.7)	* 84.4 (77.7, 92.4)	* 82.4 (81.6, 83.3)	* 00.0 (00.0, 00.0)
24	MEWS	* 77.6 (72.3, 84.3)	* 15.8 (09.9, 21.2)	* 10.0 (08.0, 11.9)	* 72.6 (64.4, 83.0)	* 79.4 (78.4, 80.4)	* 00.0 (00.0, 11.9)
48	CovEWS	94.2 (92.5, 95.7)	21.5 (16.4, 26.7)	20.3 (16.5, 23.2)	84.7 (77.1, 91.7)	88.6 (87.8, 89.5)	78.6 (62.8, 83.2)
48	CovEWS (linear)	* 93.7 (91.8, 95.6)	36.6 (26.4, 45.6)	21.9 (18.2, 24.8)	83.8 (76.6, 91.0)	89.8 (89.1, 90.6)	* 65.0 (48.5, 82.3)
48	COVER_F	* 84.4 (81.4, 87.0)	* 06.5 (04.9, 08.5)	* 09.3 (07.6, 10.9)	* 79.6 (71.5, 87.4)	* 73.3 (72.2, 74.6)	* 55.8 (44.5, 65.0)
48	Liang et al. 2020	* 88.3 (84.7, 90.9)	* 14.8 (10.6, 20.4)	* 15.2 (12.7, 17.9)	* 81.7 (74.4, 87.7)	* 84.5 (83.6, 85.4)	* 46.4 (31.2, 66.5)
48	SOFA	* 85.7 (82.0, 88.4)	* 13.2 (09.3, 19.0)	* 13.3 (10.8, 16.0)	* 72.7 (63.6, 81.5)	* 84.0 (83.2, 84.8)	* 00.0 (00.0, 64.3)
48	Yan et al. 2020	* 81.9 (78.3, 86.0)	45.1 (40.9, 49.4)	* 13.0 (10.5, 15.3)	* 82.8 (74.8, 91.0)	* 81.0 (80.1, 82.0)	* 00.0 (00.0, 00.0)
48	MEWS	* 75.9 (69.8, 81.9)	* 13.1 (08.3, 19.7)	* 10.7 (08.5, 12.3)	* 72.9 (63.6, 80.7)	* 79.1 (78.1, 80.2)	* 00.0 (00.0, 12.5)
96	CovEWS	91.7 (88.5, 93.6)	17.7 (12.7, 23.4)	20.1 (15.9, 23.3)	76.5 (67.6, 84.3)	88.5 (87.8, 89.4)	71.5 (58.2, 78.0)
96	CovEWS (linear)	91.7 (88.6, 94.4)	27.9 (18.1, 38.1)	20.1 (16.5, 24.1)	83.5 (75.0, 90.4)	* 87.5 (86.7, 88.5)	* 60.9 (48.0, 79.5)
96	COVER_F	* 82.8 (79.4, 85.6)	* 06.0 (04.6, 08.0)	* 09.6 (07.7, 11.7)	81.0 (72.3, 88.9)	* 70.8 (69.3, 72.2)	* 54.6 (42.3, 62.6)
96	Liang et al. 2020	* 86.6 (82.5, 89.6)	* 12.7 (08.2, 18.7)	* 15.2 (12.1, 17.7)	81.5 (72.1, 89.1)	* 82.6 (81.3, 83.7)	* 43.6 (25.6, 73.7)
96	SOFA	* 82.2 (77.6, 86.3)	* 12.0 (07.8, 17.0)	* 13.6 (10.5, 16.4)	* 70.1 (60.4, 79.8)	* 83.3 (82.3, 84.3)	* 00.0 (00.0, 00.0)
96	Yan et al. 2020	* 81.0 (76.4, 84.9)	44.8 (40.0, 49.0)	* 13.6 (11.0, 16.2)	82.0 (72.8, 89.6)	* 80.1 (79.0, 81.3)	* 00.0 (00.0, 00.0)
96	MEWS	* 73.5 (66.6, 79.4)	* 11.0 (06.7, 18.5)	* 11.1 (08.7, 13.1)	* 69.7 (59.6, 79.7)	* 78.6 (77.4, 79.9)	* 00.0 (00.0, 12.6)
192	CovEWS	90.4 (86.4, 93.8)	17.7 (11.3, 24.9)	19.5 (14.9, 24.6)	78.0 (66.6, 88.0)	87.6 (86.3, 88.8)	70.8 (01.2, 81.3)
192	CovEWS (linear)	90.1 (86.0, 93.8)	29.6 (17.9, 41.9)	* 17.8 (13.5, 22.3)	79.8 (66.7, 87.7)	* 85.7 (84.4, 86.9)	* 66.0 (00.0, 77.7)
192	COVER_F	* 80.9 (76.8, 84.5)	* 05.5 (03.6, 07.6)	* 09.6 (07.1, 12.0)	* 72.4 (60.0, 82.9)	* 73.4 (71.8, 75.0)	* 53.6 (39.6, 60.1)
192	Liang et al. 2020	* 84.9 (80.8, 89.3)	* 12.6 (07.7, 21.8)	* 12.6 (09.6, 15.6)	82.9 (73.1, 92.2)	* 77.3 (75.8, 78.9)	* 48.5 (24.3, 67.0)
192	SOFA	* 79.0 (73.2, 85.1)	* 12.1 (07.0, 19.6)	* 13.2 (10.3, 17.2)	* 68.1 (57.6, 79.3)	* 83.0 (81.5, 84.3)	* 00.0 (00.0, 00.0)
192	Yan et al. 2020	* 81.2 (75.6, 85.8)	44.8 (38.8, 50.0)	* 14.4 (10.7, 18.0)	81.1 (70.3, 90.6)	* 81.0 (79.5, 82.3)	* 00.0 (00.0, 00.0)
192	MEWS	* 70.0 (60.9, 76.0)	* 08.8 (04.2, 16.1)	* 10.1 (07.0, 12.9)	* 62.2 (48.9, 72.9)	* 78.2 (76.7, 79.8)	* 00.0 (00.0, 12.9)
