# Supplementary material for: Real-time prediction of COVID-19 related mortality using electronic health records
Source: Nat Commun. 2021 Feb 16;12:1058. doi: 10.1038/s41467-020-20816-7 (PMC7886884; doi:10.1038/s41467-020-20816-7)
Supplement: Supplementary file 11 — Supplementary Data 9 [file 41467_2020_20816_MOESM11_ESM.csv]

Timeframe	Model	AUC	AUPR	F1	Sensitivity	Specificity	Spec.@95%Sens.
1	CovEWS (linear)	96.2 (94.6, 97.7)	82.7 (76.5, 88.3)	61.8 (56.2, 67.9)	95.5 (91.3, 98.4)	83.5 (81.3, 85.8)	84.5 (61.8, 90.0)
1	CovEWS	96.3 (94.5, 97.8)	82.9 (76.5, 88.4)	62.7 (55.9, 67.9)	93.6 (88.8, 97.1)	84.6 (82.2, 86.8)	81.7 (61.1, 92.8)
1	Liang et al. 2020	* 81.5 (77.9, 84.9)	* 39.1 (29.9, 47.4)	* 35.6 (30.6, 40.5)	* 92.9 (87.9, 96.7)	* 52.2 (47.4, 55.4)	* 42.6 (14.0, 60.0)
1	COVER_F	* 60.9 (55.8, 65.3)	* 15.9 (12.1, 19.8)	* 22.5 (19.0, 25.7)	100.0 (100.0, 100.0)	* 00.0 (00.0, 00.0)	* 11.1 (04.1, 15.8)
1	SOFA	* 82.3 (79.0, 86.3)	* 45.0 (36.8, 54.1)	* 32.7 (27.1, 36.8)	* 91.2 (86.5, 95.1)	* 46.5 (43.5, 49.8)	* 00.0 (00.0, 43.5)
1	Yan et al. 2020	* 75.2 (72.2, 78.0)	* 58.7 (55.2, 62.3)	* 38.5 (33.4, 43.7)	* 92.1 (86.8, 96.7)	* 58.4 (55.4, 62.0)	* 00.0 (00.0, 59.3)
1	MEWS	* 86.0 (81.7, 89.6)	* 59.7 (50.6, 68.6)	* 25.4 (21.4, 29.0)	94.6 (90.8, 97.7)	* 19.7 (17.5, 22.4)	* 00.0 (00.0, 22.6)
2	CovEWS (linear)	96.1 (94.4, 97.5)	81.3 (74.4, 87.4)	58.0 (51.9, 63.7)	96.9 (93.6, 100.0)	80.0 (77.6, 82.7)	83.9 (61.8, 90.0)
2	CovEWS	96.2 (94.3, 97.6)	81.1 (74.7, 88.0)	62.9 (56.3, 68.1)	94.5 (89.9, 98.1)	84.6 (82.2, 86.8)	83.5 (61.1, 92.2)
2	Liang et al. 2020	* 81.6 (78.0, 85.1)	* 39.5 (30.5, 47.6)	* 35.6 (30.6, 40.5)	* 92.9 (87.9, 96.7)	* 52.2 (47.3, 55.4)	* 42.6 (14.0, 60.0)
2	MEWS	* 85.9 (81.8, 89.4)	* 59.1 (49.0, 67.4)	* 25.6 (21.5, 29.2)	95.3 (91.5, 98.5)	* 19.7 (17.5, 22.4)	* 18.2 (00.0, 22.4)
2	COVER_F	* 60.9 (55.8, 65.3)	* 15.9 (12.1, 19.8)	* 22.5 (19.0, 25.7)	100.0 (100.0, 100.0)	* 00.0 (00.0, 00.0)	* 11.1 (04.1, 15.8)
2	SOFA	* 82.1 (78.6, 86.1)	* 44.3 (35.6, 53.8)	* 32.4 (27.0, 36.6)	* 90.2 (84.8, 94.3)	* 46.5 (43.5, 49.8)	* 00.0 (00.0, 00.0)
2	Yan et al. 2020	* 75.2 (72.2, 78.0)	* 58.7 (55.2, 62.3)	* 38.5 (33.4, 43.7)	* 92.1 (86.8, 96.7)	* 58.4 (55.4, 62.0)	* 00.0 (00.0, 59.3)
4	CovEWS	96.4 (94.5, 97.9)	81.1 (74.5, 87.8)	61.7 (55.4, 66.5)	96.1 (91.9, 99.2)	83.1 (80.7, 85.3)	85.5 (67.3, 93.1)
4	CovEWS (linear)	96.2 (94.5, 97.6)	81.5 (73.9, 87.7)	* 57.8 (51.7, 63.2)	96.3 (92.5, 99.2)	* 80.0 (77.6, 82.7)	84.5 (68.8, 90.6)
4	Liang et al. 2020	* 81.6 (77.9, 85.1)	* 39.4 (30.4, 47.6)	* 35.5 (30.5, 40.4)	* 93.6 (89.6, 97.2)	* 51.6 (46.8, 55.0)	* 42.6 (14.0, 60.9)
4	COVER_F	* 60.9 (55.8, 65.3)	* 15.9 (12.1, 19.8)	* 22.5 (19.0, 25.7)	100.0 (100.0, 100.0)	* 00.0 (00.0, 00.0)	* 11.1 (04.1, 15.8)
4	SOFA	* 82.2 (78.6, 86.2)	* 44.0 (35.8, 53.6)	* 32.4 (27.0, 36.6)	* 90.2 (84.8, 94.3)	* 46.5 (43.5, 49.8)	* 00.0 (00.0, 00.0)
4	Yan et al. 2020	* 75.2 (72.2, 78.0)	* 58.7 (55.2, 62.3)	* 38.5 (33.4, 43.7)	* 92.1 (86.8, 96.7)	* 58.4 (55.4, 62.0)	* 00.0 (00.0, 59.3)
4	MEWS	* 86.8 (82.5, 90.1)	* 59.5 (50.4, 68.8)	* 25.4 (21.1, 28.9)	* 94.6 (90.1, 97.9)	* 19.7 (17.5, 22.4)	* 00.0 (00.0, 22.9)
8	CovEWS (linear)	95.9 (94.3, 97.4)	78.1 (70.2, 85.0)	58.0 (51.9, 63.7)	96.9 (93.6, 100.0)	80.0 (77.6, 82.7)	86.6 (69.9, 89.5)
8	CovEWS	96.1 (94.4, 97.6)	78.8 (71.2, 85.8)	59.9 (53.4, 64.8)	95.3 (91.0, 98.4)	82.1 (79.6, 84.3)	83.7 (73.2, 91.5)
8	Liang et al. 2020	* 81.4 (77.8, 85.1)	* 38.6 (29.8, 47.3)	* 35.3 (30.5, 40.1)	* 93.6 (89.6, 97.2)	* 51.4 (46.3, 54.6)	* 42.6 (14.0, 60.8)
8	COVER_F	* 60.9 (55.8, 65.3)	* 15.9 (12.1, 19.8)	* 22.5 (19.0, 25.7)	100.0 (100.0, 100.0)	* 00.0 (00.0, 00.0)	* 11.1 (04.1, 15.8)
8	SOFA	* 82.3 (78.8, 86.3)	* 43.8 (35.8, 53.1)	* 32.4 (26.9, 36.8)	* 90.3 (85.6, 94.8)	* 46.5 (43.5, 49.8)	* 00.0 (00.0, 00.0)
8	Yan et al. 2020	* 74.7 (71.6, 77.8)	* 58.3 (54.8, 61.2)	* 38.3 (33.1, 43.2)	* 91.2 (85.8, 96.2)	* 58.4 (55.4, 62.0)	* 00.0 (00.0, 57.9)
8	MEWS	* 84.6 (80.7, 88.6)	* 55.8 (46.1, 64.2)	* 25.2 (21.0, 28.6)	* 93.6 (88.9, 98.3)	* 19.7 (17.5, 22.4)	* 00.0 (00.0, 21.3)
16	CovEWS	94.7 (92.3, 96.5)	77.9 (70.6, 83.9)	59.6 (52.7, 65.2)	94.3 (89.2, 97.8)	81.9 (79.6, 84.3)	78.9 (49.7, 88.9)
16	CovEWS (linear)	94.8 (92.7, 96.5)	78.6 (71.4, 84.5)	59.1 (52.3, 65.1)	* 92.8 (88.3, 96.8)	82.0 (79.9, 84.4)	* 73.7 (49.0, 86.9)
16	Liang et al. 2020	* 80.0 (76.1, 84.0)	* 36.4 (27.4, 45.4)	* 35.2 (29.4, 40.1)	* 92.1 (86.3, 96.2)	* 50.8 (45.9, 54.2)	* 29.5 (12.3, 58.3)
16	COVER_F	* 59.9 (54.9, 64.4)	* 15.9 (12.2, 19.6)	* 22.9 (19.1, 26.3)	100.0 (100.0, 100.0)	* 00.0 (00.0, 00.0)	* 10.0 (04.3, 14.8)
16	SOFA	* 81.5 (77.7, 85.5)	* 42.3 (33.4, 50.9)	* 33.0 (27.0, 37.4)	* 91.1 (85.7, 95.4)	* 45.8 (42.7, 49.2)	* 00.0 (00.0, 45.9)
16	Yan et al. 2020	* 74.2 (70.8, 77.3)	* 57.7 (54.3, 61.3)	* 37.9 (32.4, 43.7)	* 90.4 (84.1, 95.9)	* 58.0 (54.7, 61.4)	* 00.0 (00.0, 54.8)
16	MEWS	* 82.8 (77.9, 86.7)	* 54.1 (44.8, 62.6)	* 25.0 (20.9, 28.7)	* 92.9 (87.6, 96.8)	* 18.4 (16.0, 21.1)	* 00.0 (00.0, 20.0)
24	CovEWS	93.8 (91.6, 96.0)	74.7 (66.9, 81.8)	55.9 (49.7, 62.2)	91.2 (86.6, 96.5)	80.0 (77.4, 82.3)	75.7 (52.4, 84.7)
24	CovEWS (linear)	* 93.1 (90.9, 95.3)	76.2 (68.8, 82.5)	58.2 (52.8, 64.1)	* 90.2 (84.6, 94.5)	82.5 (80.2, 84.9)	* 62.5 (42.6, 81.1)
24	Liang et al. 2020	* 78.9 (74.2, 83.4)	* 33.3 (24.9, 42.6)	* 34.2 (28.5, 39.0)	91.0 (85.1, 95.8)	* 49.8 (45.2, 53.3)	* 28.8 (12.4, 54.5)
24	COVER_F	* 59.6 (54.6, 64.2)	* 15.6 (12.1, 19.5)	* 22.7 (19.0, 26.2)	100.0 (100.0, 100.0)	* 00.0 (00.0, 00.0)	* 09.9 (03.8, 14.3)
24	SOFA	* 81.0 (77.4, 84.9)	* 39.5 (32.1, 48.6)	* 32.6 (27.1, 37.4)	91.7 (86.2, 95.9)	* 45.0 (41.3, 48.2)	* 00.0 (00.0, 45.4)
24	Yan et al. 2020	* 73.2 (69.7, 76.4)	* 57.0 (53.1, 60.5)	* 37.3 (31.7, 42.6)	* 89.1 (82.9, 94.8)	* 57.3 (54.0, 60.6)	* 00.0 (00.0, 01.4)
24	MEWS	* 84.1 (80.0, 87.7)	* 52.0 (41.8, 61.5)	* 25.7 (21.3, 29.0)	94.7 (89.5, 97.6)	* 19.4 (17.3, 22.2)	* 00.0 (00.0, 21.6)
48	CovEWS (linear)	92.5 (90.2, 94.6)	71.0 (62.9, 78.5)	50.8 (45.0, 56.3)	89.7 (84.0, 95.7)	75.9 (73.2, 78.4)	70.1 (48.9, 77.4)
48	CovEWS	92.3 (89.7, 94.6)	67.2 (57.8, 75.2)	54.2 (47.7, 60.6)	90.6 (84.3, 95.6)	78.8 (76.2, 81.6)	69.0 (48.6, 79.2)
48	Liang et al. 2020	* 79.0 (74.7, 82.9)	* 34.6 (25.6, 44.0)	* 34.2 (28.2, 38.9)	92.2 (87.5, 96.6)	* 48.5 (44.3, 52.1)	* 40.2 (10.4, 55.7)
48	COVER_F	* 60.4 (55.9, 65.0)	* 15.9 (12.4, 19.9)	* 22.8 (19.2, 26.1)	100.0 (100.0, 100.0)	* 00.0 (00.0, 00.0)	* 10.0 (03.9, 15.9)
48	SOFA	* 78.0 (74.3, 82.3)	* 35.0 (27.6, 43.7)	* 31.7 (26.2, 36.2)	89.7 (83.6, 94.7)	* 44.1 (40.6, 47.4)	* 00.0 (00.0, 00.0)
48	Yan et al. 2020	* 71.0 (67.4, 74.4)	* 55.6 (51.2, 59.6)	* 35.5 (29.8, 40.4)	* 87.0 (81.7, 93.9)	* 55.0 (51.7, 58.3)	* 00.0 (00.0, 00.0)
48	MEWS	* 76.9 (70.1, 82.2)	* 43.2 (32.7, 53.2)	* 24.0 (19.7, 27.9)	* 88.1 (81.5, 94.1)	* 19.6 (17.0, 22.3)	* 00.0 (00.0, 00.0)
96	CovEWS	90.9 (88.1, 93.4)	63.2 (51.2, 71.4)	50.8 (43.9, 57.2)	85.3 (78.8, 91.5)	77.6 (74.6, 80.0)	66.5 (47.7, 74.4)
96	CovEWS (linear)	* 90.3 (87.6, 92.9)	65.9 (56.3, 74.0)	* 48.0 (41.5, 53.3)	84.5 (77.8, 91.0)	* 75.0 (71.7, 77.6)	* 59.7 (40.4, 67.9)
96	Liang et al. 2020	* 77.2 (71.9, 80.8)	* 30.5 (22.6, 38.9)	* 32.8 (27.1, 38.3)	90.1 (83.8, 95.5)	* 46.5 (42.4, 50.2)	* 37.7 (11.8, 53.9)
96	COVER_F	* 60.6 (56.0, 66.3)	* 16.5 (12.5, 20.9)	* 23.1 (19.3, 26.7)	100.0 (100.0, 100.0)	* 00.0 (00.0, 00.0)	* 09.8 (03.9, 14.8)
96	SOFA	* 75.5 (70.7, 80.4)	* 35.9 (27.9, 45.2)	* 30.1 (24.4, 34.9)	86.5 (79.3, 92.4)	* 41.9 (38.0, 45.4)	* 00.0 (00.0, 00.0)
96	Yan et al. 2020	* 69.6 (65.5, 73.4)	* 54.5 (50.7, 58.4)	* 34.5 (29.0, 39.5)	85.5 (78.8, 91.8)	* 53.6 (50.3, 57.3)	* 00.0 (00.0, 00.0)
96	MEWS	* 76.5 (70.0, 82.2)	* 47.1 (36.4, 57.5)	* 24.1 (19.4, 27.4)	86.8 (79.0, 92.4)	* 19.4 (16.4, 22.2)	* 00.0 (00.0, 00.0)
192	CovEWS (linear)	88.7 (84.7, 92.2)	59.9 (46.9, 69.5)	40.9 (33.6, 47.6)	88.3 (80.2, 95.0)	68.4 (64.9, 72.1)	53.7 (37.5, 68.1)
192	CovEWS	87.1 (82.1, 91.2)	54.8 (42.4, 66.3)	43.7 (36.3, 50.5)	86.4 (77.9, 92.9)	73.3 (69.5, 76.5)	51.4 (02.1, 70.1)
192	Liang et al. 2020	* 74.6 (68.9, 79.8)	* 27.2 (19.0, 38.1)	* 28.9 (22.6, 35.0)	87.8 (78.7, 94.5)	* 46.0 (41.6, 49.8)	* 28.7 (02.3, 44.0)
192	COVER_F	* 61.2 (55.3, 68.5)	* 15.2 (11.0, 20.1)	* 20.5 (16.5, 24.4)	100.0 (100.0, 100.0)	* 00.0 (00.0, 00.0)	* 09.9 (01.9, 17.3)
192	SOFA	* 77.1 (72.0, 82.4)	* 30.7 (22.5, 40.4)	* 27.7 (21.7, 33.1)	91.0 (83.5, 97.6)	* 40.3 (36.5, 44.0)	* 00.0 (00.0, 41.1)
192	Yan et al. 2020	* 69.0 (64.7, 73.4)	* 52.1 (47.0, 57.1)	* 31.0 (24.8, 37.5)	* 83.9 (74.7, 91.2)	* 54.5 (51.1, 58.5)	* 00.0 (00.0, 00.0)
192	MEWS	* 73.2 (64.7, 78.7)	* 39.2 (28.0, 49.3)	* 21.1 (17.0, 24.9)	86.3 (77.0, 92.9)	* 18.5 (15.8, 21.7)	* 00.0 (00.0, 00.0)
