# Supplementary material for: Real-time prediction of COVID-19 related mortality using electronic health records
Source: Nat Commun. 2021 Feb 16;12:1058. doi: 10.1038/s41467-020-20816-7 (PMC7886884; doi:10.1038/s41467-020-20816-7)
Supplement: Supplementary file 12 — Supplementary Data 10 [file 41467_2020_20816_MOESM12_ESM.csv]

Timeframe	Model	AUC	AUPR	F1	Sensitivity	Specificity	Spec.@95%Sens.
1	CovEWS (linear)	96.4 (94.5, 98.0)	80.5 (68.8, 88.1)	62.3 (53.4, 69.6)	93.1 (87.2, 98.4)	83.9 (80.6, 87.0)	81.0 (73.7, 92.7)
1	CovEWS	96.4 (94.6, 98.1)	79.9 (68.7, 89.1)	66.0 (56.5, 73.0)	94.2 (89.0, 100.0)	86.2 (82.5, 89.5)	79.9 (69.7, 93.5)
1	Liang et al. 2020	* 86.5 (82.4, 90.1)	* 47.8 (36.1, 61.8)	* 41.6 (34.2, 49.0)	96.1 (91.0, 100.0)	* 59.8 (55.1, 64.7)	* 62.1 (39.9, 68.1)
1	SOFA	* 90.0 (85.3, 93.4)	* 61.4 (48.2, 72.3)	* 35.0 (29.0, 40.7)	95.7 (89.8, 100.0)	* 46.3 (42.3, 51.0)	* 44.9 (00.0, 74.1)
1	MEWS	* 88.4 (82.9, 92.4)	* 56.9 (41.8, 68.9)	* 26.0 (21.0, 31.3)	96.0 (90.3, 100.0)	* 18.3 (14.9, 22.5)	* 18.6 (00.0, 78.7)
1	COVER_F	* 55.1 (50.2, 62.5)	* 13.6 (10.3, 17.8)	* 23.2 (19.0, 27.6)	100.0 (100.0, 100.0)	* 00.0 (00.0, 00.0)	* 13.7 (05.1, 19.5)
1	Yan et al. 2020	* 76.3 (71.5, 80.0)	* 59.7 (53.9, 63.4)	* 40.8 (33.1, 46.6)	* 91.9 (83.3, 97.1)	* 60.5 (56.6, 64.8)	* 00.0 (00.0, 62.7)
2	CovEWS	96.9 (95.2, 98.3)	81.2 (70.7, 89.4)	67.4 (57.3, 74.6)	97.1 (92.8, 100.0)	86.2 (82.5, 89.5)	88.9 (69.8, 95.4)
2	CovEWS (linear)	* 96.6 (95.0, 98.0)	80.5 (68.9, 88.1)	* 60.5 (51.9, 67.6)	97.3 (92.9, 100.0)	* 81.0 (77.7, 84.2)	* 84.4 (78.5, 92.2)
2	Liang et al. 2020	* 86.8 (82.7, 90.7)	* 48.7 (36.9, 62.1)	* 41.6 (34.2, 49.0)	* 96.1 (91.0, 100.0)	* 59.8 (55.1, 64.7)	* 62.1 (39.9, 68.8)
2	SOFA	* 90.0 (85.3, 93.4)	* 61.2 (48.1, 71.7)	* 35.0 (29.0, 40.7)	* 95.7 (89.8, 100.0)	* 46.3 (42.3, 51.0)	* 44.9 (00.0, 74.1)
2	MEWS	* 89.0 (83.3, 92.9)	* 56.6 (41.9, 69.2)	* 26.4 (21.0, 31.9)	97.3 (92.2, 100.0)	* 18.3 (14.9, 22.5)	* 19.1 (00.0, 78.9)
2	COVER_F	* 55.1 (50.2, 62.5)	* 13.6 (10.3, 17.8)	* 23.2 (19.0, 27.6)	100.0 (100.0, 100.0)	* 00.0 (00.0, 00.0)	* 13.7 (05.1, 19.5)
2	Yan et al. 2020	* 76.3 (71.5, 80.0)	* 59.7 (53.9, 63.4)	* 40.8 (33.1, 46.6)	* 91.9 (83.3, 97.1)	* 60.5 (56.6, 64.8)	* 00.0 (00.0, 62.7)
4	CovEWS	96.7 (94.9, 98.0)	78.7 (68.6, 87.7)	65.8 (56.2, 73.0)	97.1 (92.7, 100.0)	85.3 (81.7, 88.4)	88.2 (76.3, 93.4)
4	CovEWS (linear)	* 96.4 (94.6, 97.7)	78.7 (67.4, 86.4)	* 60.1 (51.5, 67.6)	97.2 (92.3, 100.0)	* 81.0 (77.7, 84.2)	* 83.4 (77.3, 92.2)
4	Liang et al. 2020	* 87.5 (82.9, 91.3)	* 49.8 (37.0, 64.4)	* 41.5 (34.2, 48.6)	* 96.0 (90.8, 100.0)	* 59.8 (55.1, 64.7)	* 62.2 (39.5, 70.8)
4	SOFA	* 89.6 (85.1, 93.2)	* 60.0 (47.5, 70.0)	* 34.6 (28.3, 40.3)	* 95.7 (89.8, 100.0)	* 46.3 (42.3, 51.0)	* 44.7 (00.0, 74.1)
4	MEWS	* 85.9 (81.0, 91.1)	* 52.4 (38.2, 66.0)	* 25.8 (20.3, 31.2)	* 95.9 (90.9, 100.0)	* 18.3 (14.9, 22.5)	* 17.3 (00.0, 72.8)
4	COVER_F	* 55.1 (50.2, 62.5)	* 13.5 (10.1, 17.6)	* 23.2 (18.7, 27.4)	100.0 (100.0, 100.0)	* 00.0 (00.0, 00.0)	* 13.3 (05.1, 19.5)
4	Yan et al. 2020	* 76.9 (72.1, 80.2)	* 60.1 (54.4, 63.8)	* 40.8 (33.1, 46.6)	* 93.2 (84.6, 98.5)	* 60.6 (56.6, 64.8)	* 00.0 (00.0, 63.0)
8	CovEWS	96.5 (94.6, 97.8)	76.0 (64.4, 85.3)	64.5 (54.8, 71.6)	97.2 (93.1, 100.0)	84.6 (80.6, 87.9)	86.8 (81.5, 92.2)
8	CovEWS (linear)	* 96.0 (94.0, 97.5)	* 74.2 (62.8, 83.4)	* 60.5 (52.3, 67.9)	98.6 (95.2, 100.0)	* 81.0 (77.7, 84.2)	* 85.4 (79.7, 89.2)
8	Liang et al. 2020	* 87.8 (83.2, 91.5)	* 49.7 (37.2, 62.6)	* 41.3 (34.1, 48.4)	* 96.0 (90.8, 100.0)	* 59.5 (55.0, 64.2)	* 62.5 (39.5, 72.0)
8	SOFA	* 89.7 (85.3, 93.4)	* 60.0 (46.9, 70.6)	* 34.6 (28.3, 40.3)	* 95.7 (89.8, 100.0)	* 46.3 (42.3, 51.0)	* 44.7 (00.0, 74.1)
8	MEWS	* 84.2 (78.6, 89.5)	* 49.2 (35.2, 61.5)	* 25.9 (20.3, 31.4)	* 95.9 (90.9, 100.0)	* 18.3 (14.9, 22.5)	* 16.9 (00.0, 22.5)
8	COVER_F	* 55.1 (50.2, 62.5)	* 13.5 (10.1, 17.6)	* 23.2 (18.7, 27.4)	100.0 (100.0, 100.0)	* 00.0 (00.0, 00.0)	* 13.3 (05.1, 19.5)
8	Yan et al. 2020	* 76.9 (72.1, 80.2)	* 60.1 (54.4, 63.8)	* 40.8 (33.1, 46.6)	* 93.2 (84.6, 98.5)	* 60.6 (56.6, 64.8)	* 00.0 (00.0, 63.0)
16	CovEWS	94.6 (91.3, 96.9)	68.7 (54.0, 81.2)	62.2 (53.4, 69.7)	95.7 (89.9, 100.0)	83.2 (79.6, 86.9)	82.9 (47.8, 91.5)
16	CovEWS (linear)	* 94.2 (91.4, 96.4)	70.1 (55.5, 79.3)	* 60.9 (51.2, 68.9)	* 91.8 (83.7, 97.0)	83.7 (80.6, 87.3)	* 78.4 (61.2, 85.0)
16	Liang et al. 2020	* 84.9 (79.2, 89.4)	* 46.0 (34.6, 61.2)	* 38.0 (30.8, 44.9)	* 90.3 (82.3, 96.7)	* 58.1 (53.8, 62.5)	* 42.3 (01.1, 64.0)
16	SOFA	* 88.3 (83.2, 92.1)	* 56.2 (42.9, 66.9)	* 33.4 (27.1, 38.9)	95.6 (89.5, 100.0)	* 43.9 (39.5, 49.2)	* 41.4 (00.0, 73.5)
16	MEWS	* 84.6 (79.3, 89.7)	* 50.2 (37.0, 63.7)	* 25.3 (20.5, 30.6)	96.0 (90.4, 100.0)	* 17.0 (13.4, 21.1)	* 15.6 (00.0, 21.2)
16	COVER_F	* 54.6 (50.1, 62.6)	* 13.4 (10.0, 17.5)	* 23.0 (18.5, 27.3)	100.0 (100.0, 100.0)	* 00.0 (00.0, 00.0)	* 13.0 (05.1, 19.6)
16	Yan et al. 2020	* 74.6 (69.4, 78.1)	* 58.0 (52.2, 62.0)	* 38.7 (31.1, 45.3)	* 89.9 (80.6, 96.1)	* 59.3 (54.9, 63.3)	* 00.0 (00.0, 59.2)
24	CovEWS	94.6 (91.0, 97.1)	72.4 (59.4, 83.0)	59.8 (50.8, 67.5)	94.4 (88.4, 98.8)	81.8 (78.0, 85.7)	81.0 (50.9, 92.1)
24	CovEWS (linear)	94.3 (91.0, 96.6)	72.9 (58.7, 83.3)	60.1 (49.5, 67.6)	* 91.7 (84.1, 96.8)	82.6 (79.3, 86.5)	* 76.0 (55.4, 88.3)
24	Liang et al. 2020	* 83.8 (77.8, 88.0)	* 44.2 (33.5, 59.4)	* 37.9 (30.7, 44.9)	* 90.3 (82.3, 96.7)	* 57.5 (53.1, 62.3)	* 41.2 (00.9, 63.1)
24	MEWS	* 84.0 (77.2, 89.0)	* 50.8 (36.4, 61.1)	* 25.6 (20.5, 30.8)	95.8 (89.9, 100.0)	* 18.0 (13.8, 21.3)	* 16.6 (00.0, 21.8)
24	COVER_F	* 54.5 (50.1, 62.5)	* 13.4 (10.0, 17.6)	* 23.0 (18.6, 27.4)	100.0 (100.0, 100.0)	* 00.0 (00.0, 00.0)	* 13.1 (05.1, 19.7)
24	SOFA	* 87.4 (82.3, 91.8)	* 57.7 (43.9, 68.2)	* 32.9 (26.9, 39.2)	94.2 (87.0, 100.0)	* 43.6 (39.4, 49.2)	* 00.0 (00.0, 71.5)
24	Yan et al. 2020	* 73.7 (68.7, 76.9)	* 57.6 (51.7, 61.4)	* 37.6 (30.1, 44.4)	* 89.9 (80.6, 96.1)	* 57.2 (52.4, 61.3)	* 00.0 (00.0, 56.9)
48	CovEWS	94.9 (92.2, 96.8)	67.9 (53.8, 81.1)	59.4 (50.8, 66.7)	97.0 (92.2, 100.0)	80.6 (76.6, 84.5)	82.0 (71.9, 89.1)
48	CovEWS (linear)	* 94.0 (91.3, 96.5)	71.3 (57.4, 81.7)	* 54.3 (45.7, 63.1)	* 90.8 (83.9, 96.7)	* 78.4 (74.9, 82.0)	* 76.6 (69.9, 81.8)
48	Liang et al. 2020	* 84.5 (79.8, 88.5)	* 42.3 (31.9, 55.9)	* 38.6 (30.7, 45.2)	* 92.5 (86.4, 98.3)	* 56.3 (52.2, 61.3)	* 41.1 (29.8, 63.1)
48	COVER_F	* 53.8 (50.3, 61.5)	* 13.5 (10.0, 17.9)	* 23.2 (18.4, 27.8)	100.0 (100.0, 100.0)	* 00.0 (00.0, 00.0)	* 12.0 (05.1, 18.7)
48	SOFA	* 87.8 (82.9, 91.7)	* 56.8 (44.4, 71.6)	* 33.7 (27.7, 39.7)	* 94.0 (86.8, 100.0)	* 45.5 (41.5, 50.8)	* 00.0 (00.0, 72.1)
48	Yan et al. 2020	* 72.8 (67.7, 76.3)	* 57.0 (51.4, 61.1)	* 37.4 (30.0, 43.9)	* 89.6 (80.2, 95.5)	* 56.1 (51.8, 60.4)	* 00.0 (00.0, 54.5)
48	MEWS	* 80.1 (73.1, 85.0)	* 45.8 (31.3, 55.9)	* 24.9 (20.0, 30.1)	* 92.5 (86.4, 98.1)	* 17.0 (13.7, 20.7)	* 00.0 (00.0, 18.5)
96	CovEWS	94.4 (91.8, 96.7)	64.9 (49.0, 78.7)	57.8 (48.5, 66.3)	93.1 (86.4, 98.4)	81.1 (76.5, 85.2)	75.4 (55.3, 89.9)
96	CovEWS (linear)	94.3 (91.3, 96.6)	70.5 (55.0, 80.8)	* 51.6 (42.4, 58.8)	94.7 (88.3, 100.0)	* 74.7 (70.5, 78.6)	73.7 (59.2, 88.7)
96	Liang et al. 2020	* 80.9 (75.4, 86.8)	* 38.2 (26.3, 53.7)	* 34.8 (27.2, 42.1)	* 86.5 (76.5, 94.5)	* 55.4 (50.0, 60.4)	* 37.1 (22.5, 57.7)
96	COVER_F	* 55.6 (50.3, 62.4)	* 13.6 (09.4, 18.7)	* 22.4 (17.7, 27.2)	100.0 (100.0, 100.0)	* 00.0 (00.0, 00.0)	* 11.0 (04.7, 19.5)
96	SOFA	* 85.6 (79.0, 90.4)	* 52.9 (38.2, 65.4)	* 31.1 (23.4, 37.0)	93.2 (84.2, 98.4)	* 41.2 (36.0, 46.6)	* 00.0 (00.0, 45.2)
96	Yan et al. 2020	* 72.0 (65.9, 75.8)	* 56.5 (50.3, 60.6)	* 35.4 (27.7, 42.5)	* 89.8 (79.0, 95.7)	* 54.1 (49.0, 58.8)	* 00.0 (00.0, 53.6)
96	MEWS	* 70.8 (63.2, 79.7)	* 37.5 (24.4, 50.5)	* 21.8 (17.6, 27.3)	* 86.4 (77.4, 95.7)	* 14.7 (11.1, 18.2)	* 00.0 (00.0, 13.7)
192	CovEWS	90.5 (85.8, 93.9)	52.6 (38.6, 68.5)	48.4 (37.0, 58.1)	84.4 (72.5, 92.9)	77.9 (72.8, 82.2)	62.1 (49.1, 75.7)
192	CovEWS (linear)	* 88.4 (83.2, 92.3)	54.6 (42.0, 69.1)	* 42.2 (31.9, 51.3)	88.8 (78.4, 95.7)	* 69.4 (64.4, 74.6)	* 52.8 (42.9, 70.3)
192	Liang et al. 2020	* 78.7 (72.1, 86.1)	* 34.0 (22.3, 49.7)	* 33.2 (24.9, 40.7)	86.6 (75.9, 97.5)	* 54.5 (48.8, 60.1)	* 35.9 (16.6, 60.1)
192	COVER_F	* 57.2 (50.8, 65.5)	* 13.4 (09.4, 18.6)	* 21.3 (16.3, 26.3)	100.0 (100.0, 100.0)	* 00.0 (00.0, 00.0)	* 11.1 (04.2, 18.8)
192	SOFA	* 76.2 (67.7, 82.3)	* 41.1 (26.9, 55.2)	* 27.5 (18.9, 33.6)	86.9 (74.3, 96.1)	* 39.9 (34.9, 46.6)	* 00.0 (00.0, 37.0)
192	Yan et al. 2020	* 68.6 (62.3, 73.6)	53.6 (47.2, 58.8)	* 31.3 (23.9, 38.2)	86.1 (75.5, 95.2)	* 51.0 (45.1, 56.6)	* 00.0 (00.0, 47.8)
192	MEWS	* 73.9 (65.3, 82.2)	* 36.8 (22.5, 51.8)	* 21.6 (16.7, 27.0)	89.5 (79.6, 97.1)	* 13.7 (10.3, 19.0)	* 00.0 (00.0, 15.5)
