# Supplementary material for: Real-time prediction of COVID-19 related mortality using electronic health records
Source: Nat Commun. 2021 Feb 16;12:1058. doi: 10.1038/s41467-020-20816-7 (PMC7886884; doi:10.1038/s41467-020-20816-7)
Supplement: Supplementary file 13 — Supplementary Data 11 [file 41467_2020_20816_MOESM13_ESM.csv]

Timeframe	Model	AUC	AUPR	F1	Sensitivity	Specificity	Spec.@95%Sens.
1	CovEWS	93.1 (90.8, 95.5)	66.5 (56.5, 77.4)	61.1 (53.4, 68.5)	100.0 (100.0, 100.0)	74.4 (69.5, 78.7)	85.8 (77.6, 90.3)
1	CovEWS (linear)	* 92.4 (89.8, 94.8)	66.0 (55.9, 76.0)	* 58.1 (50.2, 65.1)	* 96.4 (92.1, 100.0)	* 72.7 (67.8, 77.5)	* 83.2 (63.9, 89.0)
1	Liang et al. 2020	* 85.7 (79.4, 89.8)	* 51.6 (38.7, 64.2)	* 47.4 (40.5, 55.3)	* 96.2 (90.0, 100.0)	* 58.6 (54.0, 63.7)	* 62.2 (02.6, 69.1)
1	Yan et al. 2020	* 76.6 (73.4, 79.7)	* 64.6 (61.1, 67.8)	* 46.2 (39.1, 53.3)	* 98.8 (95.7, 100.0)	* 54.6 (48.2, 60.1)	* 54.6 (48.2, 60.1)
1	SOFA	* 85.6 (80.8, 89.5)	* 48.4 (37.5, 60.2)	* 42.1 (35.3, 48.6)	* 95.5 (88.7, 100.0)	* 47.9 (43.0, 54.0)	* 46.2 (00.0, 73.6)
1	COVER_F	* 57.4 (50.5, 62.9)	* 18.9 (14.8, 25.8)	* 28.5 (23.7, 33.5)	100.0 (100.0, 100.0)	* 00.0 (00.0, 00.0)	* 06.3 (02.1, 17.2)
1	MEWS	* 82.0 (76.4, 86.8)	* 46.9 (35.4, 57.5)	* 33.1 (27.2, 38.5)	* 94.0 (88.2, 97.8)	* 25.5 (20.8, 29.7)	* 00.0 (00.0, 28.8)
2	CovEWS	93.0 (90.6, 95.3)	64.9 (55.5, 76.1)	61.1 (53.4, 68.5)	100.0 (100.0, 100.0)	74.4 (69.5, 78.7)	85.6 (77.3, 90.3)
2	CovEWS (linear)	* 92.1 (89.2, 94.5)	* 62.3 (53.0, 73.1)	* 55.7 (47.8, 62.9)	* 97.6 (93.3, 100.0)	* 69.3 (64.1, 74.0)	* 81.5 (63.9, 89.0)
2	Liang et al. 2020	* 85.7 (79.4, 89.9)	* 51.7 (38.7, 64.5)	* 47.4 (40.5, 55.3)	* 96.2 (90.0, 100.0)	* 58.6 (54.0, 63.7)	* 62.2 (02.6, 69.1)
2	Yan et al. 2020	* 76.6 (73.4, 79.7)	64.6 (61.1, 67.8)	* 46.2 (39.1, 53.3)	* 98.8 (95.7, 100.0)	* 54.6 (48.2, 60.1)	* 54.6 (48.2, 60.1)
2	SOFA	* 85.7 (80.9, 89.4)	* 48.1 (37.6, 59.7)	* 42.1 (35.3, 48.6)	* 95.5 (88.7, 100.0)	* 47.9 (43.0, 54.0)	* 46.2 (00.0, 73.6)
2	COVER_F	* 57.4 (50.5, 62.9)	* 18.9 (14.8, 25.8)	* 28.5 (23.7, 33.5)	100.0 (100.0, 100.0)	* 00.0 (00.0, 00.0)	* 06.3 (02.1, 17.2)
2	MEWS	* 82.3 (76.7, 87.2)	* 46.5 (35.2, 58.1)	* 32.7 (26.8, 38.3)	* 92.6 (86.0, 97.0)	* 25.5 (20.8, 29.7)	* 00.0 (00.0, 30.1)
4	CovEWS	92.9 (90.7, 95.3)	62.9 (53.8, 74.8)	60.9 (53.3, 68.4)	100.0 (100.0, 100.0)	74.2 (69.2, 78.4)	85.6 (77.3, 90.6)
4	CovEWS (linear)	* 91.8 (88.9, 94.3)	* 60.2 (51.9, 71.8)	* 55.7 (47.7, 62.9)	* 97.6 (93.3, 100.0)	* 69.3 (64.1, 74.0)	* 78.5 (63.9, 89.0)
4	Liang et al. 2020	* 85.7 (79.5, 89.8)	* 51.9 (39.2, 65.0)	* 47.6 (40.3, 55.6)	* 97.3 (92.3, 100.0)	* 57.6 (53.1, 62.4)	* 62.2 (02.6, 68.9)
4	Yan et al. 2020	* 76.1 (72.7, 79.1)	63.9 (60.6, 67.3)	* 45.7 (38.5, 53.1)	* 97.5 (94.2, 100.0)	* 54.6 (48.2, 60.1)	* 54.4 (00.0, 60.1)
4	SOFA	* 86.2 (82.0, 89.8)	* 48.6 (37.9, 60.6)	* 42.6 (35.8, 49.4)	* 96.4 (91.8, 100.0)	* 47.9 (43.0, 54.0)	* 47.3 (00.0, 74.3)
4	COVER_F	* 57.4 (50.5, 62.9)	* 18.9 (14.8, 25.8)	* 28.5 (23.7, 33.5)	100.0 (100.0, 100.0)	* 00.0 (00.0, 00.0)	* 06.3 (02.1, 17.2)
4	MEWS	* 82.8 (77.2, 88.5)	* 48.7 (37.7, 61.2)	* 32.3 (26.7, 38.0)	* 91.3 (84.4, 96.4)	* 25.5 (20.8, 29.7)	* 00.0 (00.0, 68.4)
8	CovEWS	92.3 (89.7, 95.0)	59.6 (49.8, 70.6)	57.8 (50.0, 65.1)	100.0 (100.0, 100.0)	70.6 (66.0, 75.4)	86.3 (78.0, 90.6)
8	CovEWS (linear)	* 90.5 (87.6, 93.5)	* 53.8 (42.9, 65.9)	* 55.7 (47.5, 62.8)	* 97.6 (93.5, 100.0)	* 69.4 (64.1, 74.0)	* 72.3 (62.6, 83.8)
8	Liang et al. 2020	* 85.4 (79.4, 89.5)	* 51.9 (39.5, 65.5)	* 46.9 (39.9, 55.0)	* 96.2 (90.0, 100.0)	* 57.6 (53.1, 62.4)	* 60.4 (02.6, 69.4)
8	Yan et al. 2020	* 76.1 (72.7, 79.1)	63.9 (60.6, 67.3)	* 45.7 (38.5, 53.1)	* 97.5 (94.2, 100.0)	* 54.6 (48.2, 60.1)	* 54.4 (00.0, 60.1)
8	SOFA	* 85.0 (80.7, 88.8)	* 46.1 (36.0, 57.2)	* 43.1 (36.3, 49.7)	* 97.7 (94.1, 100.0)	* 47.9 (43.0, 54.0)	* 47.5 (00.0, 52.7)
8	COVER_F	* 57.4 (50.5, 62.9)	* 18.9 (14.8, 25.8)	* 28.5 (23.7, 33.5)	100.0 (100.0, 100.0)	* 00.0 (00.0, 00.0)	* 06.3 (02.1, 17.2)
8	MEWS	* 81.9 (77.1, 87.1)	* 44.8 (34.3, 56.5)	* 32.8 (26.8, 38.3)	* 92.6 (86.2, 97.5)	* 25.5 (20.8, 29.7)	* 00.0 (00.0, 27.9)
16	CovEWS	92.1 (89.4, 94.5)	57.5 (47.6, 69.2)	57.2 (48.8, 65.1)	100.0 (100.0, 100.0)	69.0 (64.2, 74.4)	84.6 (77.2, 89.5)
16	CovEWS (linear)	* 90.6 (87.9, 93.6)	* 54.3 (45.1, 66.2)	60.1 (51.9, 66.7)	* 97.5 (93.8, 100.0)	73.6 (68.4, 78.5)	* 76.1 (67.0, 83.8)
16	Liang et al. 2020	* 84.8 (79.5, 89.1)	* 50.0 (37.7, 63.0)	* 47.1 (39.9, 55.2)	* 95.1 (88.6, 98.9)	* 57.7 (53.1, 62.8)	* 56.7 (02.4, 69.4)
16	Yan et al. 2020	* 75.9 (72.6, 78.9)	64.0 (60.8, 67.4)	* 46.0 (39.2, 53.3)	* 97.5 (94.1, 100.0)	* 54.1 (48.8, 59.5)	* 54.0 (00.0, 59.5)
16	SOFA	* 83.6 (79.2, 87.6)	* 44.6 (34.5, 55.7)	* 42.4 (36.4, 48.9)	* 96.4 (91.8, 100.0)	* 47.4 (42.7, 53.7)	* 46.4 (00.0, 53.1)
16	COVER_F	* 56.9 (50.2, 62.5)	* 18.7 (14.6, 25.0)	* 29.1 (23.9, 33.9)	100.0 (100.0, 100.0)	* 00.0 (00.0, 00.0)	* 06.5 (02.2, 17.0)
16	MEWS	* 83.1 (76.7, 87.6)	* 44.8 (35.0, 56.5)	* 33.5 (27.7, 38.8)	* 92.3 (85.1, 97.6)	* 27.0 (21.9, 31.6)	* 00.0 (00.0, 72.2)
24	CovEWS	90.2 (87.2, 93.4)	53.7 (43.5, 65.2)	53.8 (45.8, 61.0)	97.5 (93.4, 100.0)	67.3 (62.1, 72.1)	76.4 (63.8, 85.8)
24	CovEWS (linear)	* 88.9 (85.5, 92.2)	* 49.6 (40.6, 62.8)	55.8 (48.3, 62.8)	* 96.4 (91.8, 100.0)	70.8 (65.8, 75.5)	* 71.8 (53.0, 82.8)
24	Liang et al. 2020	* 83.3 (77.4, 88.3)	* 46.6 (35.4, 59.1)	* 44.7 (37.5, 52.4)	* 93.5 (85.5, 98.5)	* 56.2 (51.2, 62.0)	* 51.8 (02.5, 66.6)
24	Yan et al. 2020	* 73.8 (69.6, 77.1)	62.5 (58.5, 65.9)	* 43.6 (35.6, 50.3)	* 96.0 (90.6, 100.0)	* 51.5 (46.5, 56.8)	* 49.9 (00.0, 56.6)
24	SOFA	* 82.1 (78.4, 86.9)	* 42.5 (32.4, 53.6)	* 41.7 (35.2, 48.1)	* 96.2 (91.3, 100.0)	* 47.0 (42.2, 53.0)	* 45.4 (00.0, 52.7)
24	COVER_F	* 57.4 (50.4, 63.8)	* 18.6 (14.4, 24.7)	* 28.4 (23.0, 33.1)	100.0 (100.0, 100.0)	* 00.0 (00.0, 00.0)	* 06.2 (02.2, 14.9)
24	MEWS	* 78.8 (70.8, 85.3)	* 40.0 (30.3, 51.1)	* 31.1 (25.4, 35.9)	* 90.4 (82.2, 97.2)	* 22.4 (17.9, 26.5)	* 00.0 (00.0, 24.3)
48	CovEWS	90.0 (86.6, 93.1)	49.3 (37.8, 61.3)	48.8 (40.9, 56.8)	98.5 (95.1, 100.0)	63.5 (57.8, 68.5)	74.8 (60.9, 85.9)
48	CovEWS (linear)	* 87.8 (83.2, 91.6)	* 45.2 (35.0, 57.5)	47.9 (40.1, 56.6)	* 93.8 (87.5, 98.4)	64.8 (59.9, 70.6)	* 59.8 (47.0, 72.9)
48	Liang et al. 2020	* 80.2 (73.6, 86.0)	* 37.6 (27.0, 52.0)	* 41.1 (33.8, 48.2)	* 94.0 (86.3, 100.0)	* 53.0 (47.3, 57.8)	* 35.6 (01.6, 67.0)
48	COVER_F	* 56.8 (50.5, 63.6)	* 17.4 (12.7, 24.9)	* 26.3 (20.6, 31.8)	100.0 (100.0, 100.0)	* 00.0 (00.0, 00.0)	* 05.6 (01.6, 11.4)
48	SOFA	* 81.7 (75.6, 86.3)	* 42.2 (28.6, 54.5)	* 36.9 (30.1, 44.3)	* 92.8 (84.4, 97.9)	* 44.5 (40.7, 50.4)	* 00.0 (00.0, 53.9)
48	Yan et al. 2020	* 72.8 (68.2, 76.4)	60.2 (56.0, 64.3)	* 40.1 (33.0, 47.4)	* 93.9 (87.9, 98.5)	* 51.8 (46.2, 57.0)	* 00.0 (00.0, 55.0)
48	MEWS	* 77.2 (69.8, 83.5)	* 35.0 (26.3, 45.9)	* 29.2 (24.5, 35.4)	* 90.6 (83.3, 97.8)	* 23.9 (19.7, 28.0)	* 00.0 (00.0, 26.8)
96	CovEWS	87.7 (82.5, 91.8)	41.0 (28.8, 55.3)	43.6 (34.2, 52.5)	96.0 (89.3, 100.0)	64.9 (58.8, 69.7)	69.1 (27.0, 77.8)
96	CovEWS (linear)	* 85.4 (78.4, 90.4)	46.2 (30.2, 61.7)	* 40.5 (31.4, 50.0)	* 91.4 (82.9, 97.9)	* 62.7 (56.9, 68.5)	* 56.4 (13.9, 68.5)
96	Liang et al. 2020	* 79.6 (74.0, 84.9)	* 28.8 (18.8, 41.8)	* 36.4 (27.5, 44.7)	96.2 (88.9, 100.0)	* 51.6 (45.8, 57.6)	* 51.8 (32.7, 65.5)
96	Yan et al. 2020	* 73.5 (67.8, 77.4)	59.3 (54.1, 63.0)	* 35.9 (27.0, 43.4)	95.7 (88.6, 100.0)	* 50.7 (44.9, 57.1)	* 48.5 (00.0, 56.9)
96	COVER_F	* 55.4 (50.3, 63.4)	* 15.3 (09.8, 25.1)	* 22.5 (16.9, 28.4)	100.0 (100.0, 100.0)	* 00.0 (00.0, 00.0)	* 04.7 (00.3, 09.7)
96	SOFA	* 77.4 (69.9, 84.2)	* 30.6 (20.1, 43.4)	* 31.6 (24.1, 39.4)	* 92.3 (81.2, 98.1)	* 43.9 (39.0, 49.0)	* 00.0 (00.0, 46.9)
96	MEWS	* 68.6 (59.7, 77.1)	* 23.4 (14.8, 33.0)	* 23.4 (17.6, 30.2)	* 80.0 (69.0, 90.5)	* 27.6 (22.7, 32.3)	* 00.0 (00.0, 00.0)
192	Liang et al. 2020	79.0 (73.6, 84.3)	19.3 (11.8, 30.5)	30.8 (20.4, 39.5)	100.0 (100.0, 100.0)	53.5 (46.4, 59.7)	63.8 (57.0, 70.4)
192	CovEWS	84.1 (75.2, 89.5)	28.5 (15.6, 43.1)	33.8 (22.4, 45.4)	89.1 (75.0, 100.0)	66.1 (60.1, 71.9)	54.6 (26.2, 73.3)
192	CovEWS (linear)	* 82.2 (72.5, 88.3)	27.0 (14.0, 42.4)	33.6 (23.3, 44.7)	93.0 (80.0, 100.0)	* 63.2 (58.0, 69.8)	40.3 (13.3, 70.4)
192	COVER_F	* 54.9 (50.1, 64.7)	* 09.4 (05.3, 14.6)	* 17.0 (11.0, 22.4)	100.0 (100.0, 100.0)	* 00.0 (00.0, 00.0)	* 05.9 (00.0, 17.3)
192	SOFA	* 72.1 (61.0, 82.5)	* 19.8 (11.3, 32.9)	* 22.8 (13.7, 31.7)	* 81.1 (65.4, 95.9)	* 45.4 (39.6, 51.1)	* 00.0 (00.0, 36.4)
192	Yan et al. 2020	* 72.8 (65.0, 78.2)	55.3 (47.3, 60.6)	* 28.8 (18.5, 37.5)	92.3 (80.0, 100.0)	* 52.9 (47.1, 59.6)	* 00.0 (00.0, 57.5)
192	MEWS	* 62.0 (51.6, 73.3)	* 15.8 (08.6, 27.0)	* 16.5 (10.4, 23.9)	* 73.2 (54.2, 87.5)	* 27.7 (20.9, 33.8)	* 00.0 (00.0, 00.0)
