# Supplementary material for: Real-time prediction of COVID-19 related mortality using electronic health records
Source: Nat Commun. 2021 Feb 16;12:1058. doi: 10.1038/s41467-020-20816-7 (PMC7886884; doi:10.1038/s41467-020-20816-7)
Supplement: Supplementary file 14 — Supplementary Data 12 [file 41467_2020_20816_MOESM14_ESM.csv]

Timeframe	Model	AUC	AUPR	F1	Sensitivity	Specificity	Spec.@95%Sens.
1	CovEWS	91.6 (89.1, 93.3)	64.2 (55.9, 71.0)	62.4 (56.4, 67.6)	99.2 (97.2, 100.0)	74.4 (70.9, 78.1)	84.5 (79.9, 87.3)
1	CovEWS (linear)	* 90.0 (87.6, 92.3)	* 59.0 (50.7, 66.8)	* 59.2 (53.6, 64.1)	* 98.4 (95.7, 100.0)	* 71.1 (67.4, 75.2)	* 79.6 (70.2, 84.8)
1	Liang et al. 2020	* 86.5 (82.6, 89.7)	* 58.3 (48.7, 67.8)	* 47.3 (42.3, 53.3)	* 95.1 (89.7, 99.1)	* 55.5 (52.0, 59.5)	* 56.4 (38.6, 67.1)
1	Yan et al. 2020	* 70.3 (67.5, 72.4)	* 62.7 (60.3, 65.4)	* 42.0 (36.6, 47.7)	* 98.3 (94.7, 100.0)	* 42.5 (37.7, 46.7)	* 42.4 (00.0, 46.7)
1	SOFA	* 83.1 (78.4, 86.5)	* 46.9 (37.5, 55.1)	* 40.4 (35.2, 45.9)	* 95.9 (91.4, 99.0)	* 39.8 (35.8, 43.8)	* 38.9 (00.0, 46.1)
1	MEWS	* 81.5 (77.6, 86.0)	* 45.8 (37.5, 54.2)	* 34.3 (29.4, 39.0)	* 97.3 (93.4, 100.0)	* 19.9 (16.1, 22.8)	* 19.6 (00.0, 23.1)
1	COVER_F	* 56.8 (50.5, 61.9)	* 20.5 (16.4, 25.8)	* 30.3 (25.9, 34.7)	100.0 (100.0, 100.0)	* 00.0 (00.0, 00.0)	* 05.0 (02.5, 15.0)
2	CovEWS	91.4 (88.8, 93.1)	63.1 (54.8, 70.0)	62.7 (56.4, 68.0)	100.0 (100.0, 100.0)	74.4 (70.9, 78.1)	84.2 (79.7, 87.2)
2	CovEWS (linear)	* 89.6 (87.1, 91.9)	* 56.6 (49.0, 64.6)	* 57.0 (51.3, 62.2)	* 98.4 (95.7, 100.0)	* 68.2 (64.6, 72.5)	* 79.5 (70.4, 85.1)
2	Liang et al. 2020	* 86.5 (82.6, 89.7)	* 58.4 (48.6, 67.9)	* 47.3 (42.4, 53.3)	* 95.1 (89.7, 99.1)	* 55.5 (52.0, 59.5)	* 56.4 (38.6, 67.1)
2	Yan et al. 2020	* 70.3 (67.5, 72.4)	62.7 (60.3, 65.4)	* 42.0 (36.6, 47.7)	* 98.3 (94.7, 100.0)	* 42.5 (37.7, 46.7)	* 42.4 (00.0, 46.7)
2	SOFA	* 83.0 (78.1, 86.5)	* 46.3 (37.0, 54.2)	* 40.4 (35.2, 45.9)	* 95.9 (91.4, 99.0)	* 39.8 (35.8, 43.8)	* 39.0 (00.0, 43.9)
2	MEWS	* 81.3 (76.8, 86.2)	* 45.2 (37.1, 55.0)	* 34.1 (29.2, 38.9)	* 96.5 (92.4, 99.2)	* 19.8 (16.1, 22.8)	* 19.3 (00.0, 23.1)
2	COVER_F	* 56.8 (50.5, 61.9)	* 20.5 (16.4, 25.8)	* 30.3 (25.9, 34.7)	100.0 (100.0, 100.0)	* 00.0 (00.0, 00.0)	* 05.0 (02.5, 15.0)
4	CovEWS	91.0 (88.2, 92.8)	59.5 (50.7, 66.7)	62.2 (56.2, 67.4)	100.0 (100.0, 100.0)	73.8 (70.5, 77.3)	83.8 (77.5, 87.1)
4	CovEWS (linear)	* 89.3 (86.8, 91.7)	* 54.8 (46.7, 63.8)	* 57.0 (51.3, 62.2)	* 98.4 (95.7, 100.0)	* 68.2 (64.6, 72.5)	* 78.4 (69.5, 84.7)
4	Liang et al. 2020	* 86.9 (83.1, 90.0)	59.0 (49.4, 68.3)	* 47.8 (42.8, 53.8)	* 96.8 (92.6, 99.2)	* 55.1 (51.6, 59.0)	* 57.9 (38.6, 70.2)
4	Yan et al. 2020	* 70.8 (68.1, 73.1)	63.1 (60.7, 65.8)	* 42.2 (37.0, 48.1)	* 99.1 (97.1, 100.0)	* 42.5 (37.7, 46.7)	* 42.5 (37.7, 46.7)
4	SOFA	* 83.2 (78.8, 86.5)	* 46.4 (37.0, 54.0)	* 40.7 (35.5, 46.2)	* 96.5 (93.3, 100.0)	* 39.8 (35.8, 43.8)	* 39.4 (00.0, 46.4)
4	COVER_F	* 56.8 (50.5, 61.9)	* 20.5 (16.4, 25.8)	* 30.3 (25.9, 34.7)	100.0 (100.0, 100.0)	* 00.0 (00.0, 00.0)	* 05.0 (02.5, 15.0)
4	MEWS	* 81.6 (75.9, 85.3)	* 45.4 (37.1, 54.2)	* 33.4 (29.1, 38.3)	* 95.0 (90.4, 97.9)	* 19.8 (16.1, 22.8)	* 00.0 (00.0, 22.4)
8	CovEWS	90.3 (87.1, 92.0)	54.1 (46.6, 61.7)	59.6 (53.3, 65.1)	100.0 (100.0, 100.0)	70.9 (67.5, 74.2)	84.0 (77.5, 86.5)
8	CovEWS (linear)	* 88.1 (85.2, 90.5)	* 48.7 (41.3, 57.0)	* 56.3 (50.1, 61.7)	* 97.6 (93.6, 100.0)	* 68.2 (64.6, 72.5)	* 73.3 (60.6, 81.8)
8	Liang et al. 2020	* 86.2 (82.1, 89.7)	58.3 (48.6, 68.3)	* 46.3 (41.7, 52.6)	* 94.7 (89.6, 98.3)	* 54.4 (51.0, 58.5)	* 53.3 (27.3, 69.3)
8	Yan et al. 2020	* 70.8 (68.1, 73.1)	63.1 (60.7, 65.7)	* 42.1 (36.9, 47.8)	* 99.1 (97.1, 100.0)	* 42.5 (37.7, 46.7)	* 42.5 (37.7, 46.7)
8	SOFA	* 82.4 (78.2, 85.7)	* 44.2 (35.9, 52.2)	* 41.0 (35.6, 46.4)	* 98.3 (95.6, 100.0)	* 39.8 (35.8, 43.8)	* 39.9 (35.8, 43.9)
8	COVER_F	* 56.5 (50.5, 61.6)	* 20.1 (15.9, 25.3)	* 30.1 (25.8, 34.3)	100.0 (100.0, 100.0)	* 00.0 (00.0, 00.0)	* 05.0 (02.5, 15.0)
8	MEWS	* 79.7 (74.5, 84.0)	* 41.2 (34.0, 50.2)	* 33.1 (28.7, 37.4)	* 93.4 (88.2, 97.4)	* 19.8 (16.1, 22.8)	* 00.0 (00.0, 22.4)
16	CovEWS	90.8 (88.2, 92.6)	55.5 (46.6, 64.1)	58.5 (51.9, 63.9)	99.1 (97.2, 100.0)	69.9 (66.5, 73.6)	83.3 (78.6, 86.1)
16	CovEWS (linear)	* 88.6 (86.0, 90.9)	* 49.3 (41.1, 58.4)	58.8 (52.5, 64.2)	* 98.3 (95.6, 100.0)	70.8 (67.3, 74.6)	* 74.9 (67.3, 80.4)
16	Liang et al. 2020	* 86.0 (81.7, 89.5)	55.9 (47.1, 65.6)	* 45.8 (41.0, 52.5)	* 93.9 (88.5, 98.1)	* 54.3 (50.8, 58.2)	* 50.5 (26.5, 71.0)
16	Yan et al. 2020	* 70.6 (67.9, 72.7)	63.0 (60.5, 65.6)	* 41.9 (36.6, 47.6)	99.1 (97.1, 100.0)	* 42.0 (37.2, 45.9)	* 42.0 (37.2, 45.9)
16	SOFA	* 81.6 (77.2, 84.6)	* 43.4 (34.3, 51.0)	* 40.7 (35.4, 45.9)	* 98.2 (95.6, 100.0)	* 39.5 (35.7, 44.1)	* 39.5 (35.6, 44.1)
16	COVER_F	* 56.2 (50.3, 61.2)	* 20.0 (15.6, 25.2)	* 30.0 (25.7, 34.4)	100.0 (100.0, 100.0)	* 00.0 (00.0, 00.0)	* 05.0 (02.5, 15.2)
16	MEWS	* 81.7 (75.8, 85.5)	* 45.5 (37.1, 55.4)	* 33.6 (28.6, 37.9)	* 94.8 (89.8, 98.2)	* 20.7 (17.5, 23.9)	* 00.0 (00.0, 65.2)
24	CovEWS	90.3 (87.3, 92.0)	53.4 (44.3, 61.6)	55.4 (49.2, 60.9)	99.1 (97.1, 100.0)	67.3 (64.1, 71.7)	82.5 (77.7, 85.7)
24	CovEWS (linear)	* 87.5 (84.7, 90.0)	* 46.3 (37.5, 54.0)	* 54.0 (48.1, 59.4)	* 94.4 (89.4, 98.2)	68.3 (64.9, 73.0)	* 68.3 (61.3, 78.8)
24	Liang et al. 2020	* 84.9 (80.1, 88.6)	54.9 (46.4, 64.6)	* 43.7 (38.9, 50.3)	* 92.7 (87.5, 97.2)	* 53.1 (49.2, 57.2)	* 46.8 (25.3, 66.6)
24	Yan et al. 2020	* 69.0 (66.2, 71.4)	61.7 (59.2, 64.6)	* 39.8 (34.2, 45.4)	* 98.1 (95.4, 100.0)	* 40.1 (35.3, 44.1)	* 40.1 (34.4, 44.1)
24	SOFA	* 80.7 (76.0, 84.0)	* 41.1 (32.1, 50.1)	* 39.3 (33.8, 44.1)	* 98.2 (95.3, 100.0)	* 38.4 (34.2, 42.5)	* 38.4 (33.9, 42.5)
24	MEWS	* 80.8 (75.2, 85.8)	* 43.6 (34.0, 52.4)	* 32.3 (27.9, 37.1)	* 95.6 (90.7, 99.1)	* 18.8 (15.1, 21.7)	* 17.6 (00.0, 21.6)
24	COVER_F	* 57.4 (50.9, 62.5)	* 20.1 (15.4, 25.4)	* 29.1 (24.9, 33.5)	100.0 (100.0, 100.0)	* 00.0 (00.0, 00.0)	* 04.9 (02.3, 15.3)
48	CovEWS	89.8 (86.8, 91.7)	50.0 (40.3, 57.1)	51.3 (44.9, 56.8)	99.0 (96.8, 100.0)	63.1 (59.3, 67.7)	78.3 (66.1, 84.1)
48	CovEWS (linear)	* 86.2 (83.0, 89.0)	* 43.9 (35.8, 51.8)	* 50.3 (44.4, 55.9)	* 93.9 (88.3, 98.1)	64.6 (60.7, 68.9)	* 59.6 (45.9, 73.0)
48	Liang et al. 2020	* 81.4 (76.5, 85.9)	* 44.9 (36.1, 56.1)	* 42.1 (37.1, 48.0)	* 94.3 (88.8, 98.9)	* 50.9 (47.1, 54.5)	* 43.8 (23.3, 61.8)
48	Yan et al. 2020	* 67.2 (63.9, 69.9)	60.5 (57.1, 63.0)	* 37.5 (31.7, 42.5)	* 97.0 (93.1, 100.0)	* 37.4 (32.5, 41.6)	* 36.8 (00.0, 41.0)
48	SOFA	* 79.6 (75.2, 84.1)	* 39.6 (31.0, 47.8)	* 37.3 (31.8, 42.1)	* 95.0 (90.7, 98.3)	* 38.5 (34.1, 42.9)	* 33.0 (00.0, 41.8)
48	COVER_F	* 56.1 (50.6, 61.2)	* 18.6 (14.3, 23.5)	* 28.2 (23.7, 32.4)	100.0 (100.0, 100.0)	* 00.0 (00.0, 00.0)	* 04.4 (01.8, 12.9)
48	MEWS	* 75.1 (69.9, 80.3)	* 33.8 (26.9, 42.4)	* 30.6 (26.0, 34.9)	* 92.4 (85.8, 96.8)	* 19.4 (15.0, 22.5)	* 00.0 (00.0, 21.0)
96	CovEWS	87.5 (83.9, 90.1)	38.8 (28.5, 48.7)	45.8 (38.8, 51.8)	98.6 (95.0, 100.0)	64.1 (60.2, 68.7)	72.0 (66.0, 77.9)
96	CovEWS (linear)	* 84.2 (80.0, 87.8)	* 36.4 (27.1, 46.1)	* 41.9 (34.2, 47.9)	* 88.5 (79.6, 96.2)	63.5 (60.2, 68.8)	* 58.6 (51.2, 65.2)
96	Liang et al. 2020	* 77.1 (71.2, 82.0)	* 31.3 (22.9, 42.3)	* 33.1 (27.1, 39.0)	* 86.5 (77.6, 93.9)	* 48.7 (44.3, 53.2)	* 42.1 (31.8, 50.0)
96	Yan et al. 2020	* 67.7 (63.8, 70.2)	58.5 (55.1, 61.4)	* 32.4 (26.8, 37.9)	* 97.3 (92.5, 100.0)	* 38.2 (33.9, 42.3)	* 37.7 (00.0, 42.2)
96	COVER_F	* 55.4 (50.2, 61.2)	* 15.2 (11.0, 21.2)	* 23.7 (19.1, 27.3)	100.0 (100.0, 100.0)	* 00.0 (00.0, 00.0)	* 03.8 (00.9, 10.7)
96	SOFA	* 74.0 (65.7, 80.1)	* 28.6 (20.8, 37.5)	* 30.6 (25.3, 35.6)	* 93.4 (84.9, 97.6)	* 36.0 (31.4, 40.4)	* 00.0 (00.0, 38.8)
96	MEWS	* 67.0 (57.9, 74.2)	* 24.8 (17.2, 33.6)	* 23.5 (18.6, 27.9)	* 82.2 (72.4, 90.0)	* 19.6 (15.5, 23.4)	* 00.0 (00.0, 00.0)
192	CovEWS	84.5 (79.6, 87.9)	29.7 (20.8, 40.7)	35.0 (26.7, 43.5)	91.7 (82.7, 97.9)	63.1 (58.0, 68.0)	56.8 (48.1, 72.0)
192	CovEWS (linear)	* 82.4 (76.6, 86.8)	* 26.2 (18.0, 35.8)	34.2 (26.2, 41.4)	93.8 (85.4, 100.0)	* 59.8 (54.0, 64.4)	* 52.2 (28.2, 67.5)
192	Liang et al. 2020	* 76.0 (70.0, 81.5)	* 24.1 (14.9, 36.3)	* 28.8 (21.7, 35.0)	93.8 (85.1, 100.0)	* 48.4 (43.9, 52.9)	* 48.7 (33.6, 59.8)
192	COVER_F	* 53.7 (50.2, 61.7)	* 10.4 (07.3, 15.1)	* 18.5 (14.0, 22.8)	100.0 (100.0, 100.0)	* 00.0 (00.0, 00.0)	* 05.3 (00.0, 13.5)
192	SOFA	* 73.6 (64.4, 81.5)	* 20.1 (13.5, 28.3)	* 24.2 (18.1, 30.0)	93.2 (85.1, 100.0)	* 34.7 (30.7, 39.8)	* 00.0 (00.0, 38.4)
192	Yan et al. 2020	* 64.6 (58.4, 68.8)	54.3 (48.0, 58.1)	* 24.4 (18.2, 30.5)	93.5 (84.1, 100.0)	* 35.6 (30.7, 40.0)	* 00.0 (00.0, 39.2)
192	MEWS	* 64.6 (55.2, 72.8)	* 16.2 (10.6, 23.0)	* 19.0 (14.0, 24.4)	* 86.5 (77.4, 95.5)	* 18.5 (14.6, 22.7)	* 00.0 (00.0, 16.5)
