# Supplementary material for: Real-time prediction of COVID-19 related mortality using electronic health records
Source: Nat Commun. 2021 Feb 16;12:1058. doi: 10.1038/s41467-020-20816-7 (PMC7886884; doi:10.1038/s41467-020-20816-7)
Supplement: Supplementary file 15 — Supplementary Data 13 [file 41467_2020_20816_MOESM15_ESM.csv]

Timeframe	Model	AUC	AUPR	F1	Sensitivity	Specificity	Spec.@95%Sens.
1	CovEWS	92.8 (91.2, 94.2)	75.4 (70.2, 79.9)	67.0 (63.4, 70.6)	98.2 (96.4, 99.7)	70.9 (68.0, 73.9)	82.9 (73.6, 87.3)
1	CovEWS (linear)	* 91.5 (90.0, 93.1)	* 73.7 (69.0, 78.5)	* 64.0 (60.0, 67.4)	* 96.2 (93.6, 98.3)	* 67.6 (64.5, 70.8)	* 71.6 (60.6, 80.8)
1	Liang et al. 2020	* 80.9 (78.2, 83.2)	* 51.6 (45.5, 57.4)	* 52.1 (48.7, 55.6)	* 94.2 (91.7, 96.6)	* 48.2 (45.5, 51.6)	* 48.1 (40.4, 53.7)
1	Yan et al. 2020	* 68.4 (66.3, 70.4)	* 65.5 (63.4, 67.4)	* 49.7 (46.0, 53.0)	* 96.8 (94.4, 98.7)	* 40.2 (36.8, 43.0)	* 40.0 (00.0, 43.0)
1	SOFA	* 81.3 (78.9, 84.0)	* 55.3 (49.3, 61.1)	* 43.6 (40.4, 46.9)	* 97.9 (96.0, 99.1)	* 22.2 (19.6, 24.9)	* 22.3 (19.6, 45.6)
1	MEWS	* 83.6 (80.7, 86.0)	* 58.6 (52.0, 63.8)	* 41.9 (38.7, 45.2)	* 96.4 (94.2, 98.4)	* 18.9 (16.2, 21.2)	* 18.8 (00.0, 21.1)
1	COVER_F	* 54.4 (50.8, 57.5)	* 25.2 (22.0, 29.0)	* 38.0 (35.1, 41.0)	100.0 (100.0, 100.0)	* 00.0 (00.0, 00.0)	* 06.9 (05.1, 12.1)
2	CovEWS	92.5 (90.9, 93.9)	73.6 (67.9, 78.0)	67.5 (63.7, 71.2)	99.0 (97.8, 100.0)	70.9 (68.0, 73.9)	82.6 (76.6, 86.6)
2	CovEWS (linear)	* 91.1 (89.6, 92.6)	* 71.9 (66.7, 76.2)	* 62.0 (58.2, 65.5)	* 97.8 (95.7, 99.1)	* 63.6 (60.5, 66.4)	* 71.5 (65.2, 79.7)
2	Liang et al. 2020	* 81.2 (78.6, 83.4)	* 51.8 (45.8, 57.7)	* 52.2 (48.9, 55.8)	* 94.6 (92.0, 96.9)	* 48.2 (45.5, 51.6)	* 48.4 (40.4, 54.2)
2	Yan et al. 2020	* 68.4 (66.2, 70.1)	* 65.2 (63.1, 67.2)	* 49.5 (45.6, 53.0)	* 96.5 (94.1, 98.5)	* 40.2 (36.8, 43.0)	* 40.0 (00.0, 43.0)
2	SOFA	* 81.2 (78.8, 83.9)	* 54.6 (48.6, 60.6)	* 43.6 (40.4, 46.9)	* 97.9 (96.0, 99.1)	* 22.2 (19.6, 24.9)	* 22.3 (19.6, 45.6)
2	MEWS	* 83.4 (80.4, 86.0)	* 57.3 (51.1, 63.5)	* 41.9 (38.8, 44.9)	* 96.5 (94.3, 98.2)	* 18.9 (16.2, 21.2)	* 18.8 (00.0, 21.1)
2	COVER_F	* 54.4 (50.8, 57.5)	* 25.2 (22.0, 29.0)	* 38.0 (35.1, 41.0)	100.0 (100.0, 100.0)	* 00.0 (00.0, 00.0)	* 06.9 (05.1, 12.1)
4	CovEWS	92.0 (90.6, 93.5)	71.2 (65.3, 76.0)	66.2 (62.6, 70.3)	99.0 (97.8, 100.0)	69.4 (66.3, 72.1)	81.5 (75.7, 85.4)
4	CovEWS (linear)	* 90.4 (88.8, 92.0)	* 69.3 (64.4, 74.3)	* 61.8 (57.9, 65.4)	* 97.1 (94.8, 98.8)	* 63.6 (60.5, 66.4)	* 69.0 (61.8, 76.0)
4	Liang et al. 2020	* 81.2 (78.7, 83.6)	* 51.8 (46.2, 57.6)	* 52.4 (48.8, 55.7)	* 95.3 (92.9, 97.6)	* 48.0 (45.2, 51.4)	* 48.4 (40.4, 53.9)
4	Yan et al. 2020	* 68.1 (66.1, 69.9)	* 65.1 (63.1, 67.1)	* 49.5 (45.5, 52.9)	* 96.1 (93.9, 98.3)	* 40.2 (36.8, 43.0)	* 39.8 (00.0, 43.0)
4	SOFA	* 80.6 (78.3, 83.2)	* 53.5 (47.9, 59.3)	* 43.6 (40.4, 46.9)	* 97.9 (96.0, 99.1)	* 22.2 (19.6, 24.9)	* 22.3 (19.6, 45.6)
4	COVER_F	* 54.4 (50.8, 57.5)	* 25.2 (22.0, 29.0)	* 38.0 (35.1, 41.0)	100.0 (100.0, 100.0)	* 00.0 (00.0, 00.0)	* 06.9 (05.1, 12.1)
4	MEWS	* 82.0 (78.9, 84.8)	* 55.5 (49.0, 61.4)	* 41.5 (38.2, 44.6)	* 95.0 (92.8, 97.0)	* 18.9 (16.2, 21.2)	* 00.0 (00.0, 21.0)
8	CovEWS	91.0 (89.5, 92.7)	67.3 (61.5, 72.8)	64.7 (61.1, 68.1)	98.1 (96.6, 99.4)	67.7 (64.7, 70.3)	78.0 (71.4, 84.0)
8	CovEWS (linear)	* 89.1 (87.4, 91.0)	* 63.8 (58.8, 69.1)	* 61.6 (57.6, 65.2)	* 96.8 (94.5, 98.6)	* 63.6 (60.5, 66.4)	* 67.8 (61.0, 72.2)
8	Liang et al. 2020	* 80.8 (78.2, 83.3)	* 51.4 (45.8, 57.7)	* 52.1 (48.4, 55.4)	* 95.0 (92.6, 97.2)	* 47.5 (44.7, 51.0)	* 47.2 (35.0, 53.5)
8	Yan et al. 2020	* 67.8 (65.9, 69.8)	* 64.8 (62.7, 66.6)	* 48.9 (45.2, 52.4)	* 95.4 (93.0, 97.9)	* 40.2 (36.8, 43.0)	* 38.5 (00.0, 42.6)
8	SOFA	* 79.8 (77.4, 82.6)	* 51.4 (46.0, 56.8)	* 43.7 (40.2, 46.7)	98.2 (96.5, 99.4)	* 22.2 (19.6, 24.9)	* 22.2 (19.6, 26.5)
8	MEWS	* 80.5 (77.5, 83.3)	* 52.9 (46.9, 58.3)	* 41.3 (38.1, 44.6)	* 95.1 (92.5, 97.6)	* 18.9 (16.2, 21.2)	* 16.4 (00.0, 20.9)
8	COVER_F	* 54.3 (50.6, 57.5)	* 25.1 (21.7, 29.0)	* 38.0 (34.9, 40.9)	100.0 (100.0, 100.0)	* 00.0 (00.0, 00.0)	* 06.9 (05.1, 12.1)
16	CovEWS	90.8 (89.1, 92.4)	66.5 (60.3, 71.6)	64.2 (60.4, 67.6)	98.4 (96.7, 99.7)	67.2 (63.9, 70.1)	75.8 (71.1, 83.5)
16	CovEWS (linear)	* 89.0 (87.1, 90.8)	* 64.4 (58.9, 69.8)	* 63.2 (59.4, 67.4)	* 95.7 (93.4, 97.7)	67.3 (63.8, 70.9)	* 67.2 (58.9, 72.3)
16	Liang et al. 2020	* 80.1 (77.4, 82.5)	* 49.0 (43.8, 55.4)	* 51.1 (47.6, 54.6)	* 93.3 (90.3, 95.9)	* 47.4 (44.4, 50.8)	* 41.3 (31.0, 52.8)
16	Yan et al. 2020	* 67.8 (65.7, 69.6)	* 64.9 (62.7, 66.7)	* 48.8 (44.7, 52.1)	* 96.1 (93.7, 98.3)	* 39.5 (36.0, 42.5)	* 39.1 (00.0, 42.4)
16	SOFA	* 78.6 (76.2, 81.7)	* 49.1 (43.7, 55.1)	* 43.4 (40.0, 46.6)	98.5 (96.8, 99.6)	* 22.0 (19.4, 24.7)	* 22.1 (19.4, 25.0)
16	COVER_F	* 54.4 (50.8, 57.3)	* 24.9 (21.7, 28.6)	* 37.8 (34.7, 40.6)	100.0 (100.0, 100.0)	* 00.0 (00.0, 00.0)	* 06.9 (05.1, 12.2)
16	MEWS	* 80.3 (77.4, 83.5)	* 53.3 (47.7, 59.3)	* 41.1 (37.7, 44.2)	* 94.8 (91.7, 97.0)	* 19.0 (16.5, 21.0)	* 00.0 (00.0, 20.7)
24	CovEWS	89.5 (87.6, 91.2)	64.2 (58.8, 70.2)	61.5 (57.3, 65.1)	96.3 (93.8, 98.2)	65.0 (61.7, 67.5)	69.6 (61.3, 77.1)
24	CovEWS (linear)	* 87.5 (85.5, 89.7)	* 62.0 (56.7, 67.3)	* 60.5 (56.2, 64.0)	* 93.2 (90.0, 96.4)	65.4 (62.8, 68.8)	* 60.7 (48.5, 68.4)
24	Liang et al. 2020	* 78.8 (76.1, 81.6)	* 48.1 (42.6, 54.6)	* 49.4 (46.1, 53.0)	* 92.1 (88.7, 94.5)	* 46.1 (43.1, 49.7)	* 39.7 (30.3, 47.5)
24	SOFA	* 77.6 (74.9, 80.5)	* 47.8 (42.3, 53.4)	* 42.6 (39.0, 45.9)	97.8 (96.2, 99.1)	* 21.6 (18.6, 24.5)	* 21.5 (18.5, 24.5)
24	Yan et al. 2020	* 66.6 (64.5, 68.6)	64.0 (61.7, 65.7)	* 47.5 (43.7, 50.9)	* 95.0 (92.0, 97.5)	* 38.3 (34.8, 41.4)	* 17.1 (00.0, 40.8)
24	COVER_F	* 54.7 (51.0, 57.6)	* 24.8 (21.6, 28.6)	* 37.5 (34.3, 40.4)	100.0 (100.0, 100.0)	* 00.0 (00.0, 00.0)	* 06.9 (05.1, 12.2)
24	MEWS	* 79.2 (76.5, 82.2)	* 50.5 (45.6, 57.4)	* 40.3 (37.1, 43.2)	* 94.6 (92.0, 97.0)	* 17.9 (15.1, 20.1)	* 00.0 (00.0, 19.6)
48	CovEWS	88.5 (86.4, 90.3)	60.6 (55.2, 66.7)	59.3 (55.1, 62.9)	96.3 (94.0, 97.9)	63.0 (60.0, 65.6)	64.2 (56.3, 71.6)
48	CovEWS (linear)	* 86.3 (84.4, 88.3)	* 59.7 (53.8, 65.8)	* 55.7 (51.5, 59.2)	* 91.7 (89.1, 94.5)	* 60.0 (57.1, 63.1)	* 54.1 (42.4, 60.3)
48	Liang et al. 2020	* 76.8 (73.1, 79.8)	* 43.7 (37.5, 50.1)	* 47.7 (44.0, 51.7)	* 91.4 (87.5, 94.6)	* 44.9 (42.4, 48.4)	* 30.3 (23.8, 43.6)
48	SOFA	* 76.5 (73.9, 78.9)	* 46.1 (41.2, 52.0)	* 41.4 (38.3, 45.1)	96.9 (94.7, 98.6)	* 21.9 (19.6, 24.7)	* 21.8 (00.0, 24.5)
48	COVER_F	* 55.2 (51.0, 58.4)	* 24.4 (21.1, 28.3)	* 36.5 (33.6, 39.6)	100.0 (100.0, 100.0)	* 00.0 (00.0, 00.0)	* 06.7 (04.8, 11.4)
48	Yan et al. 2020	* 65.8 (63.7, 67.7)	62.9 (60.6, 64.8)	* 45.7 (42.1, 49.2)	* 94.1 (91.1, 96.6)	* 37.6 (33.8, 40.5)	* 00.0 (00.0, 39.3)
48	MEWS	* 75.1 (71.8, 78.3)	* 43.7 (38.1, 49.3)	* 38.5 (35.3, 42.3)	* 91.5 (88.4, 94.7)	* 19.1 (16.4, 21.2)	* 00.0 (00.0, 00.0)
96	CovEWS	86.8 (84.4, 88.7)	56.3 (49.5, 63.0)	54.5 (50.3, 58.9)	92.1 (89.1, 94.7)	63.4 (59.8, 65.8)	57.7 (49.4, 62.1)
96	CovEWS (linear)	* 85.1 (82.3, 87.2)	56.8 (50.5, 64.4)	* 50.7 (46.4, 55.4)	* 91.0 (86.9, 93.8)	* 57.9 (54.6, 60.9)	* 49.7 (42.0, 55.8)
96	Liang et al. 2020	* 74.8 (71.3, 77.9)	* 38.1 (31.1, 43.7)	* 43.6 (39.9, 48.2)	* 90.5 (86.5, 94.2)	* 43.5 (40.9, 46.7)	* 32.6 (23.9, 44.2)
96	COVER_F	* 54.9 (50.7, 58.2)	* 22.1 (18.8, 25.7)	* 33.5 (30.2, 36.9)	100.0 (100.0, 100.0)	* 00.0 (00.0, 00.0)	* 06.2 (03.1, 10.4)
96	SOFA	* 74.0 (70.2, 77.0)	* 41.6 (35.3, 46.8)	* 37.4 (34.0, 41.9)	94.6 (92.0, 97.2)	* 21.9 (18.8, 24.9)	* 00.0 (00.0, 24.5)
96	Yan et al. 2020	* 64.5 (62.0, 66.5)	60.7 (58.4, 62.8)	* 41.6 (37.8, 45.9)	93.3 (89.6, 96.2)	* 35.5 (32.1, 38.2)	* 00.0 (00.0, 37.7)
96	MEWS	* 68.8 (65.1, 72.5)	* 37.8 (32.5, 44.1)	* 33.8 (30.3, 37.4)	* 86.1 (81.4, 90.5)	* 19.1 (16.3, 21.3)	* 00.0 (00.0, 00.0)
192	CovEWS	83.4 (80.3, 86.3)	48.7 (42.0, 55.5)	47.5 (42.3, 52.2)	88.8 (83.1, 93.3)	60.7 (57.3, 63.8)	48.8 (40.8, 57.9)
192	CovEWS (linear)	* 82.2 (79.1, 85.4)	49.4 (42.0, 56.4)	* 45.2 (40.6, 50.2)	92.7 (88.0, 96.3)	* 54.0 (50.0, 57.5)	* 37.4 (23.2, 56.4)
192	Liang et al. 2020	* 71.9 (67.3, 76.3)	* 33.6 (27.2, 40.4)	* 37.3 (33.3, 42.0)	* 85.7 (80.8, 91.2)	* 41.6 (38.9, 45.2)	* 24.9 (13.5, 32.7)
192	COVER_F	* 52.7 (50.3, 56.5)	* 18.3 (15.1, 21.4)	* 30.0 (26.4, 33.6)	100.0 (100.0, 100.0)	* 00.0 (00.0, 00.0)	* 06.0 (02.3, 10.7)
192	SOFA	* 71.7 (67.7, 75.5)	* 34.7 (28.0, 41.4)	* 33.5 (29.5, 37.4)	93.9 (89.8, 97.0)	* 21.5 (18.8, 24.5)	* 00.0 (00.0, 23.1)
192	Yan et al. 2020	* 62.3 (59.3, 65.3)	57.0 (54.1, 59.8)	* 36.2 (32.0, 40.5)	89.2 (83.9, 94.3)	* 35.4 (32.0, 38.3)	* 00.0 (00.0, 00.0)
192	MEWS	* 67.5 (63.2, 72.8)	* 32.9 (27.4, 41.9)	* 30.2 (26.4, 33.9)	* 85.4 (80.0, 91.3)	* 19.2 (16.5, 22.1)	* 00.0 (00.0, 00.0)
