# Supplementary material for: Real-time prediction of COVID-19 related mortality using electronic health records
Source: Nat Commun. 2021 Feb 16;12:1058. doi: 10.1038/s41467-020-20816-7 (PMC7886884; doi:10.1038/s41467-020-20816-7)
Supplement: Supplementary file 16 — Supplementary Data 14 [file 41467_2020_20816_MOESM16_ESM.csv]

Timeframe	Model	AUC	AUPR	F1	Sensitivity	Specificity	Spec.@95%Sens.
1	CovEWS	95.0 (94.1, 95.9)	76.0 (71.9, 79.6)	64.8 (61.5, 67.4)	97.7 (96.2, 99.0)	78.0 (76.2, 80.1)	87.6 (80.4, 89.4)
1	CovEWS (linear)	* 94.0 (93.1, 95.0)	* 74.2 (70.4, 78.1)	* 61.4 (58.2, 63.9)	* 96.3 (94.7, 97.7)	* 75.0 (73.3, 76.9)	* 78.3 (71.8, 83.6)
1	Liang et al. 2020	* 82.5 (80.6, 84.2)	* 46.5 (41.6, 50.8)	* 44.2 (41.2, 46.4)	* 93.1 (90.7, 95.1)	* 51.7 (49.6, 54.0)	* 49.3 (39.7, 54.2)
1	Yan et al. 2020	* 71.3 (69.9, 72.6)	* 61.8 (60.4, 63.1)	* 42.9 (40.0, 45.1)	* 95.1 (93.3, 96.8)	* 47.5 (45.7, 49.4)	* 46.1 (00.0, 49.2)
1	SOFA	* 83.8 (81.8, 85.4)	* 53.0 (48.6, 57.8)	* 39.0 (36.2, 41.3)	* 95.8 (94.3, 97.4)	* 37.2 (35.3, 39.4)	* 36.9 (00.0, 39.2)
1	MEWS	* 84.6 (82.4, 86.6)	* 58.0 (54.1, 62.4)	* 33.2 (30.6, 34.9)	* 95.3 (93.4, 96.6)	* 19.5 (18.1, 21.3)	* 18.8 (00.0, 21.2)
1	COVER_F	* 57.4 (55.1, 60.3)	* 19.9 (17.7, 21.7)	* 29.8 (27.5, 31.5)	100.0 (100.0, 100.0)	* 00.0 (00.0, 00.0)	* 10.1 (06.4, 14.6)
2	CovEWS	95.0 (94.1, 95.8)	75.1 (70.9, 78.9)	65.2 (61.8, 67.7)	98.4 (97.0, 99.3)	78.0 (76.2, 80.1)	87.2 (80.8, 89.2)
2	CovEWS (linear)	* 93.8 (92.8, 94.8)	* 73.2 (68.8, 77.0)	* 58.3 (54.9, 60.8)	* 97.5 (96.1, 98.9)	* 70.9 (69.3, 73.1)	* 77.4 (72.2, 82.5)
2	Liang et al. 2020	* 82.7 (80.7, 84.4)	* 46.7 (41.9, 51.1)	* 44.3 (41.2, 46.6)	* 93.3 (91.1, 95.3)	* 51.7 (49.6, 54.0)	* 49.3 (39.7, 54.5)
2	SOFA	* 83.8 (81.8, 85.4)	* 52.6 (48.2, 57.5)	* 39.1 (36.3, 41.3)	* 96.0 (94.4, 97.6)	* 37.2 (35.3, 39.4)	* 37.1 (00.0, 39.4)
2	Yan et al. 2020	* 71.3 (69.8, 72.6)	* 61.7 (60.3, 63.0)	* 42.8 (40.0, 45.0)	* 95.0 (93.0, 96.8)	* 47.5 (45.7, 49.4)	* 22.3 (00.0, 49.2)
2	MEWS	* 84.9 (82.7, 86.9)	* 57.5 (53.4, 61.8)	* 33.1 (30.7, 35.0)	* 95.2 (93.6, 96.7)	* 19.5 (18.1, 21.3)	* 18.7 (00.0, 21.0)
2	COVER_F	* 57.4 (55.1, 60.3)	* 19.9 (17.7, 21.7)	* 29.8 (27.5, 31.5)	100.0 (100.0, 100.0)	* 00.0 (00.0, 00.0)	* 10.1 (06.4, 14.6)
4	CovEWS	94.9 (94.1, 95.7)	73.2 (69.0, 77.0)	63.9 (60.7, 66.6)	99.0 (97.8, 99.8)	76.6 (74.9, 78.9)	86.9 (81.6, 89.2)
4	CovEWS (linear)	* 93.7 (92.7, 94.7)	* 71.6 (67.7, 75.4)	* 58.1 (54.6, 60.7)	* 97.3 (95.6, 98.7)	* 70.9 (69.3, 73.1)	* 77.6 (71.6, 83.4)
4	Liang et al. 2020	* 82.9 (80.8, 84.4)	* 46.9 (42.1, 51.3)	* 44.4 (41.6, 46.6)	* 94.3 (92.1, 96.4)	* 51.3 (49.2, 53.5)	* 49.8 (40.0, 55.4)
4	Yan et al. 2020	* 71.3 (70.0, 72.5)	* 61.8 (60.5, 63.1)	* 42.8 (39.9, 45.0)	* 95.2 (93.4, 96.8)	* 47.5 (45.7, 49.4)	* 46.3 (00.0, 49.2)
4	SOFA	* 83.6 (81.5, 85.2)	* 51.7 (47.5, 56.7)	* 38.9 (36.4, 41.2)	* 96.0 (94.5, 97.5)	* 37.2 (35.3, 39.4)	* 37.1 (00.0, 39.2)
4	COVER_F	* 57.2 (54.9, 60.2)	* 19.7 (17.6, 21.5)	* 29.7 (27.4, 31.4)	100.0 (100.0, 100.0)	* 00.0 (00.0, 00.0)	* 10.1 (06.4, 14.6)
4	MEWS	* 84.0 (81.8, 85.9)	* 55.5 (51.7, 60.4)	* 32.8 (30.3, 34.8)	* 94.3 (92.3, 96.0)	* 19.5 (18.1, 21.3)	* 00.0 (00.0, 20.6)
8	CovEWS	94.2 (93.3, 95.1)	69.6 (65.5, 73.6)	61.5 (58.1, 64.2)	97.7 (96.4, 98.9)	74.6 (72.8, 76.9)	82.4 (77.7, 87.1)
8	CovEWS (linear)	* 92.9 (92.0, 93.8)	* 66.8 (62.8, 70.7)	* 58.1 (54.8, 60.6)	* 97.5 (95.9, 98.9)	* 70.9 (69.3, 73.1)	* 76.8 (71.9, 79.9)
8	Liang et al. 2020	* 82.6 (80.8, 84.1)	* 46.5 (42.0, 50.9)	* 44.0 (41.3, 46.3)	* 94.2 (91.7, 96.2)	* 51.1 (49.2, 53.2)	* 48.4 (37.5, 55.8)
8	SOFA	* 82.9 (80.7, 84.7)	* 50.1 (46.1, 54.9)	* 38.8 (36.2, 40.9)	* 96.0 (94.3, 97.6)	* 37.2 (35.3, 39.4)	* 37.1 (00.0, 39.2)
8	COVER_F	* 57.1 (54.7, 60.1)	* 19.6 (17.6, 21.4)	* 29.6 (27.3, 31.2)	100.0 (100.0, 100.0)	* 00.0 (00.0, 00.0)	* 10.1 (06.4, 14.6)
8	Yan et al. 2020	* 71.0 (69.8, 72.4)	* 61.5 (60.0, 62.8)	* 42.5 (39.5, 44.7)	* 94.6 (92.8, 96.3)	* 47.5 (45.7, 49.4)	* 00.0 (00.0, 49.0)
8	MEWS	* 82.6 (80.3, 85.0)	* 52.5 (48.8, 57.3)	* 32.6 (30.1, 34.8)	* 94.1 (92.2, 96.2)	* 19.5 (18.1, 21.3)	* 00.0 (00.0, 20.7)
16	CovEWS	93.8 (92.8, 94.7)	69.0 (64.8, 72.9)	60.5 (57.1, 63.2)	97.7 (96.2, 98.8)	74.1 (72.2, 76.3)	80.3 (76.4, 84.3)
16	CovEWS (linear)	* 92.3 (91.3, 93.5)	* 67.0 (62.8, 70.9)	* 59.7 (56.5, 62.2)	* 95.1 (93.2, 96.9)	74.5 (72.6, 76.2)	* 73.5 (67.8, 77.8)
16	Liang et al. 2020	* 81.9 (79.9, 83.6)	* 44.4 (39.7, 48.5)	* 43.3 (40.5, 45.4)	* 93.4 (91.0, 95.3)	* 50.9 (48.8, 53.0)	* 44.3 (35.0, 52.4)
16	SOFA	* 82.0 (79.8, 83.8)	* 48.0 (44.0, 52.8)	* 38.0 (35.4, 40.2)	* 95.9 (94.1, 97.5)	* 36.6 (34.6, 38.6)	* 36.4 (00.0, 38.4)
16	COVER_F	* 57.1 (54.7, 60.0)	* 19.3 (17.3, 21.2)	* 29.2 (26.9, 31.0)	100.0 (100.0, 100.0)	* 00.0 (00.0, 00.0)	* 10.0 (06.3, 14.7)
16	Yan et al. 2020	* 70.9 (69.7, 72.3)	* 61.4 (59.9, 62.6)	* 42.0 (39.3, 44.3)	* 95.0 (92.8, 96.6)	* 47.0 (45.3, 48.9)	* 00.0 (00.0, 48.7)
16	MEWS	* 81.6 (78.9, 83.7)	* 51.5 (46.9, 56.0)	* 31.7 (29.1, 33.7)	* 92.4 (90.0, 94.6)	* 19.5 (18.2, 21.3)	* 00.0 (00.0, 00.0)
24	CovEWS	92.7 (91.7, 93.7)	66.5 (62.1, 70.3)	57.6 (54.4, 60.3)	96.1 (94.6, 97.6)	71.9 (70.2, 74.2)	76.8 (70.0, 81.4)
24	CovEWS (linear)	* 91.3 (90.0, 92.6)	* 64.5 (59.9, 68.5)	58.0 (54.7, 60.6)	* 93.9 (91.7, 95.8)	73.6 (71.6, 75.3)	* 70.5 (63.6, 74.9)
24	Liang et al. 2020	* 81.2 (79.1, 82.9)	* 43.2 (38.7, 48.0)	* 42.2 (39.2, 44.4)	* 92.6 (90.3, 94.7)	* 50.0 (48.1, 52.2)	* 42.5 (33.9, 49.4)
24	SOFA	* 81.2 (78.8, 82.9)	* 46.1 (42.1, 51.5)	* 37.6 (35.1, 39.8)	96.1 (94.0, 97.7)	* 35.9 (33.6, 37.8)	* 35.6 (00.0, 37.7)
24	COVER_F	* 57.2 (54.8, 60.0)	* 19.2 (17.1, 20.9)	* 28.9 (26.5, 30.7)	100.0 (100.0, 100.0)	* 00.0 (00.0, 00.0)	* 09.9 (06.1, 14.8)
24	Yan et al. 2020	* 70.2 (68.8, 71.6)	* 60.7 (59.3, 62.1)	* 41.0 (38.4, 43.5)	* 94.2 (92.1, 96.1)	* 46.2 (44.4, 48.1)	* 00.0 (00.0, 47.4)
24	MEWS	* 80.0 (77.7, 82.5)	* 48.9 (43.7, 53.3)	* 31.2 (28.8, 33.3)	* 91.9 (89.7, 94.5)	* 19.0 (17.3, 20.5)	* 00.0 (00.0, 00.0)
48	CovEWS	91.8 (90.4, 93.0)	64.0 (59.2, 68.3)	55.7 (52.7, 58.4)	95.6 (93.3, 97.4)	70.7 (68.8, 72.8)	71.4 (64.8, 76.6)
48	CovEWS (linear)	* 90.2 (88.6, 91.5)	* 62.7 (57.7, 66.6)	* 52.4 (48.9, 54.8)	* 93.0 (90.1, 95.1)	* 68.1 (66.3, 70.0)	* 62.4 (56.6, 68.2)
48	Liang et al. 2020	* 79.4 (77.2, 81.4)	* 39.8 (35.5, 44.5)	* 40.7 (37.8, 42.7)	* 91.8 (89.4, 94.5)	* 48.6 (46.6, 50.8)	* 35.3 (28.1, 47.1)
48	COVER_F	* 57.4 (54.8, 60.3)	* 18.7 (16.7, 20.6)	* 28.4 (25.9, 30.3)	100.0 (100.0, 100.0)	* 00.0 (00.0, 00.0)	* 07.8 (05.9, 14.1)
48	SOFA	* 80.1 (77.9, 81.9)	* 44.5 (40.5, 50.3)	* 36.2 (33.5, 38.6)	* 94.7 (92.3, 96.7)	* 35.2 (33.3, 37.4)	* 00.0 (00.0, 36.9)
48	Yan et al. 2020	* 68.9 (67.3, 70.4)	* 59.6 (58.0, 61.1)	* 39.3 (36.7, 41.9)	* 93.2 (90.7, 95.1)	* 44.7 (42.8, 46.7)	* 00.0 (00.0, 44.5)
48	MEWS	* 76.8 (73.6, 79.3)	* 44.1 (39.6, 49.2)	* 30.1 (27.5, 32.2)	* 89.7 (86.3, 92.4)	* 19.9 (18.4, 21.9)	* 00.0 (00.0, 00.0)
96	CovEWS	89.8 (88.2, 91.4)	60.3 (54.4, 65.1)	51.7 (48.3, 55.1)	91.9 (89.0, 94.7)	69.9 (68.3, 72.0)	63.2 (55.2, 70.1)
96	CovEWS (linear)	* 87.8 (86.0, 89.5)	* 59.3 (54.0, 63.6)	* 47.6 (44.5, 50.3)	* 90.6 (87.2, 92.9)	* 65.0 (62.9, 67.0)	* 54.7 (46.6, 59.9)
96	Liang et al. 2020	* 77.1 (74.9, 79.6)	* 35.5 (31.4, 41.0)	* 37.5 (34.8, 40.1)	* 89.6 (86.2, 92.6)	* 46.5 (44.4, 48.6)	* 35.6 (28.2, 42.9)
96	COVER_F	* 57.5 (54.6, 60.5)	* 18.1 (15.8, 20.1)	* 27.0 (24.8, 29.1)	100.0 (100.0, 100.0)	* 00.0 (00.0, 00.0)	* 07.4 (05.7, 13.5)
96	SOFA	* 76.7 (74.2, 79.3)	* 39.9 (34.8, 44.5)	* 33.4 (30.8, 35.8)	92.4 (90.0, 95.1)	* 33.3 (31.1, 35.4)	* 00.0 (00.0, 33.7)
96	Yan et al. 2020	* 67.3 (65.5, 68.7)	* 57.6 (55.8, 59.3)	* 36.6 (34.0, 39.5)	* 91.1 (88.0, 93.8)	* 43.5 (41.5, 45.4)	* 00.0 (00.0, 00.0)
96	MEWS	* 72.4 (69.5, 74.9)	* 40.3 (35.5, 45.5)	* 28.1 (25.9, 30.1)	* 86.6 (82.4, 89.7)	* 20.5 (19.0, 22.3)	* 00.0 (00.0, 00.0)
192	CovEWS	86.7 (84.8, 88.8)	52.4 (46.0, 57.9)	45.3 (41.6, 48.3)	88.8 (84.8, 92.0)	67.3 (65.1, 69.7)	54.1 (45.9, 61.4)
192	CovEWS (linear)	* 85.6 (83.6, 87.8)	* 51.4 (45.0, 56.5)	* 42.2 (39.2, 45.0)	92.7 (90.0, 95.2)	* 60.6 (58.4, 63.2)	* 43.9 (35.7, 59.1)
192	Liang et al. 2020	* 74.1 (71.1, 76.8)	* 29.9 (25.2, 34.8)	* 32.8 (30.0, 35.9)	* 86.9 (82.5, 90.5)	* 45.3 (42.9, 47.8)	* 28.4 (15.8, 33.7)
192	COVER_F	* 57.3 (54.0, 60.7)	* 15.9 (13.7, 18.3)	* 24.3 (22.2, 26.5)	100.0 (100.0, 100.0)	* 00.0 (00.0, 00.0)	* 08.9 (06.2, 13.8)
192	SOFA	* 74.2 (71.5, 77.2)	* 31.9 (27.8, 36.5)	* 29.8 (27.3, 32.5)	91.6 (87.9, 94.2)	* 32.4 (30.0, 34.5)	* 00.0 (00.0, 00.0)
192	Yan et al. 2020	* 66.4 (64.0, 68.2)	55.5 (53.1, 57.4)	* 33.0 (29.7, 35.6)	89.4 (85.3, 92.7)	* 43.5 (41.3, 45.7)	* 00.0 (00.0, 00.0)
192	MEWS	* 70.8 (66.9, 74.3)	* 35.6 (30.1, 41.0)	* 24.7 (22.5, 27.1)	* 85.2 (80.6, 88.9)	* 18.9 (17.2, 20.3)	* 00.0 (00.0, 00.0)
